# Supplementary material for: 1-[(6-Chloro-3-pyrid­yl)meth­yl]-5-eth­oxy-8-nitro-1,2,3,5,6,7-hexa­hydro­imidazo[1,2-a]pyridine
Source: Acta Crystallogr Sect E Struct Rep Online. 2009 Sep 26;65(Pt 10):o2517. doi: 10.1107/S1600536809037660 (PMC2970492; doi:10.1107/S1600536809037660)
Supplement: Supplementary file 1 [file e-65-o2517-sup1.cif]

##############################################################################
###                                                                        ###
###        Electronic paper (Acta Crystallographica Section E)             ###
###                                                                        ###
##############################################################################
#                                                                            #
# This CIF contains the data in a paper accepted for publication in Acta     #
# Crystallographica Section E. It conforms to the requirements of Notes      #
# for Authors for Section E, and has been peer reviewed under the auspices   #
# of the IUCr Commission on Journals.                                        #
#                                                                            #
# Full details of the Crystallographic Information File format               #
# are given in the paper "The Crystallographic Information File (CIF):       #
# a New Standard Archive File for Crystallography" by S. R. Hall, F. H.      #
# Allen and I. D. Brown [Acta Cryst. (1991), A47, 655-685].                  #
#                                                                            #
# The current version of the core CIF dictionary is obtainable from          #
# ftp://ftp.iucr.org/pub/cif_core.dic. The current version number is 2.4.    #
#                                                                            #
# Software is freely available for graphical display of the structure(s) in  #
# this CIF.  For information consult the CIF home page http://www.iucr.org/  #
# cif/home.html                                                              #
#                                                                            #
# This file may be used for bona fide research purposes within the           #
# scientific community so long as proper attribution is given to the journal # 
# article from which it was obtained.                                        #
#                                                                            #
##############################################################################
                                             
data_global
_audit_creation_method     SHELXL-97
_journal_date_recd_electronic     2009-07-26
_journal_date_accepted     2009-09-17
_journal_name_full     'Acta Crystallographica, Section E'
_journal_year     2009
_journal_volume     65
_journal_issue     10
_journal_page_first     o2517
_journal_page_last     o2517
_journal_paper_category     QO
_journal_coeditor_code     BX2230
_publ_contact_author_name     'Zhong Li'
_publ_contact_author_address
; Shanghai Key Laboratory of Chemical Biology, School of Pharmacy, East China
University of Science and Technology, Shanghai 200237, PO Box 544,
130 Meilong Road, Shanghai 200237, People's Republic of China
;
_publ_contact_author_email     'lizhong@ecust.edu.cn'
_publ_contact_author_fax     '+86 021-64252603'
_publ_contact_author_phone     '+86 021-64253540'
_publ_section_title
;\
1-[(6-Chloro-3-pyridyl)methyl]-5-ethoxy-8-nitro-1,2,3,5,6,7-hexahydroimidazo[1,\
2-<i>a</i>]pyridine
;
loop_
    _publ_author_name
    _publ_author_footnote
    _publ_author_address
    'Zhongzhen Tian' .
; Institute of Chemistry and Chemical Engineering, University of Jinan,
106 Jiwei Road, Jinan 250022, People's Republic of China
;
    'Dongmei Li' .
; Institute of Chemistry and Chemical Engineering, University of Jinan,
106 Jiwei Road, Jinan 250022, People's Republic of China
;
    'Zhong Li' .
;Shanghai Key Laboratory of Chemical Biology, School of Pharmacy,
East China University of Science and Technology, Shanghai 200237,
People's Republic of China
;
_publ_section_synopsis     .
data_I
_audit_creation_method     SHELXL-97
_chemical_name_systematic
;
1-[(6-Chloro-3-pyridyl)methyl]-5-ethoxy-8-nitro-1,2,3,5,6,7-
hexahydroimidazo[1,2-<i>a</i>]pyridine
;
_chemical_name_common     ?
_chemical_formula_moiety     'C15 H19 Cl N4 O3'
_chemical_formula_sum     'C15 H19 Cl N4 O3'
_chemical_formula_iupac     'C15 H19 Cl N4 O3'
_chemical_formula_weight     338.79
_chemical_melting_point     ?
_symmetry_cell_setting     monoclinic
_symmetry_space_group_name_H-M     'P 21/c'
_symmetry_space_group_name_Hall     '-P 2ybc'
loop_
    _symmetry_equiv_pos_as_xyz
    'x, y, z'
    '-x, y+1/2, -z+1/2'
    '-x, -y, -z'
    'x, -y-1/2, z-1/2'
_cell_length_a     17.021(3)
_cell_length_b     5.5737(8)
_cell_length_c     18.334(3)
_cell_angle_alpha     90.00
_cell_angle_beta     112.097(3)
_cell_angle_gamma     90.00
_cell_volume     1611.6(4)
_cell_formula_units_Z     4
_cell_measurement_reflns_used     1727
_cell_measurement_theta_min     4.796
_cell_measurement_theta_max     47.412
_cell_measurement_temperature     290(2)
_exptl_crystal_description     prismatic
_exptl_crystal_colour     colourless
_exptl_crystal_size_max     0.497
_exptl_crystal_size_mid     0.238
_exptl_crystal_size_min     0.117
_exptl_crystal_density_diffrn     1.396
_exptl_crystal_density_meas     ?
_exptl_crystal_density_method     'not measured'
_exptl_crystal_F_000     712
_exptl_absorpt_coefficient_mu     0.258
_exptl_absorpt_correction_type     'multi-scan'
_exptl_absorpt_process_details     '(SADABS; Bruker, 1997)'
_exptl_absorpt_correction_T_min     0.922
_exptl_absorpt_correction_T_max     0.969
_exptl_special_details
;
;
_diffrn_ambient_temperature     290(2)
_diffrn_radiation_type     MoK\a
_diffrn_radiation_wavelength     0.71073
_diffrn_radiation_source     'fine-focus sealed tube'
_diffrn_radiation_monochromator     graphite
_diffrn_measurement_device_type     'Bruker SMART CCD area-detector'
_diffrn_measurement_method     '\f and \w'
_diffrn_detector_area_resol_mean     ?
_diffrn_reflns_number     8970
_diffrn_reflns_av_R_equivalents     0.0819
_diffrn_reflns_av_sigmaI/netI     0.0898
_diffrn_reflns_theta_min     1.29
_diffrn_reflns_theta_max     26.99
_diffrn_reflns_theta_full     26.99
_diffrn_measured_fraction_theta_max     0.995
_diffrn_measured_fraction_theta_full     0.995
_diffrn_reflns_limit_h_min     -21
_diffrn_reflns_limit_h_max     21
_diffrn_reflns_limit_k_min     -7
_diffrn_reflns_limit_k_max     7
_diffrn_reflns_limit_l_min     -23
_diffrn_reflns_limit_l_max     13
_diffrn_standards_number     ?
_diffrn_standards_interval_count     ?
_diffrn_standards_interval_time     ?
_diffrn_standards_decay_%     ?
_refine_special_details
;
Refinement of <i>F</i>^2^ against ALL reflections. The weighted <i>R</i>-factor
<i>wR</i> and goodness of fit <i>S</i> are based on <i>F</i>^2^, conventional
<i>R</i>-factors <i>R</i> are based on <i>F</i>, with <i>F</i> set to zero for
negative <i>F</i>^2^. The threshold expression of <i>F</i>^2^ >
\s(<i>F</i>^2^) is used only for calculating <i>R</i>-factors(gt) <i>etc</i>.
and is not relevant to the choice of reflections for refinement.
<i>R</i>-factors based on <i>F</i>^2^ are statistically about twice as large
as those based on <i>F</i>, and <i>R</i>- factors based on ALL data will be
even larger.
;
_reflns_number_total     3486
_reflns_number_gt     1870
_reflns_threshold_expression     I>2\s(I)
_refine_ls_structure_factor_coef     Fsqd
_refine_ls_matrix_type     full
_refine_ls_R_factor_all     0.0840
_refine_ls_R_factor_gt     0.0488
_refine_ls_wR_factor_gt     0.1089
_refine_ls_wR_factor_ref     0.1349
_refine_ls_goodness_of_fit_ref     0.815
_refine_ls_restrained_S_all     0.815
_refine_ls_number_reflns     3486
_refine_ls_number_parameters     210
_refine_ls_number_restraints     0
_refine_ls_hydrogen_treatment     constr
_refine_ls_weighting_scheme     calc
_refine_ls_weighting_details
                  'calc w=1/[\s^2^(Fo^2^)+(0.069P)^2^] where P=(Fo^2^+2Fc^2^)/3'
_atom_sites_solution_hydrogens     geom
_atom_sites_solution_primary     direct
_atom_sites_solution_secondary     difmap
_refine_ls_shift/su_max     0.044
_refine_ls_shift/su_mean     0.005
_refine_diff_density_max     0.322
_refine_diff_density_min     -0.241
_refine_ls_extinction_method     'SHELXL97 (Sheldrick, 2008)'
_refine_ls_extinction_coef     0.020(2)
_refine_ls_extinction_expression
                                  'Fc^*^=kFc[1+0.001xFc^2^\l^3^/sin(2\q)]^-1/4^'
loop_
    _atom_type_symbol
    _atom_type_description
    _atom_type_scat_dispersion_real
    _atom_type_scat_dispersion_imag
    _atom_type_scat_source
    'C' 'C' 0.0033 0.0016
                         'International Tables Vol C Tables 4.2.6.8 and 6.1.1.4'
    'H' 'H' 0.0000 0.0000
                         'International Tables Vol C Tables 4.2.6.8 and 6.1.1.4'
    'N' 'N' 0.0061 0.0033
                         'International Tables Vol C Tables 4.2.6.8 and 6.1.1.4'
    'O' 'O' 0.0106 0.0060
                         'International Tables Vol C Tables 4.2.6.8 and 6.1.1.4'
    'Cl' 'Cl' 0.1484 0.1585
                         'International Tables Vol C Tables 4.2.6.8 and 6.1.1.4'
_computing_data_collection     'SMART (Bruker, 1997)'
_computing_cell_refinement     'SAINT (Bruker, 1997)'
_computing_data_reduction     'SAINT (Bruker, 1997)'
_computing_structure_solution     'SHELXS97 (Sheldrick, 2008)'
_computing_structure_refinement     'SHELXL97 (Sheldrick, 2008)'
_computing_molecular_graphics     'ORTEP-3 (Farrugia, 1997)'
_computing_publication_material     'SHELXTL (Sheldrick, 2008)'
loop_
    _atom_site_type_symbol
    _atom_site_label
    _atom_site_fract_x
    _atom_site_fract_y
    _atom_site_fract_z
    _atom_site_U_iso_or_equiv
    _atom_site_adp_type
    _atom_site_calc_flag
    _atom_site_refinement_flags
    _atom_site_occupancy
    _atom_site_disorder_assembly
    _atom_site_disorder_group
    Cl Cl 1.20916(4) 0.34129(13) 0.43476(5) 0.0742(3) Uani d . 1 . .
    O O1 0.58663(11) 0.9036(4) 0.35790(10) 0.0669(5) Uani d . 1 . .
    O O2 0.69588(12) 0.4707(4) 0.16844(11) 0.0739(6) Uani d . 1 . .
    O O3 0.81680(12) 0.5033(3) 0.26680(11) 0.0653(5) Uani d . 1 . .
    N N1 0.84352(11) 0.9213(3) 0.35853(10) 0.0428(5) Uani d . 1 . .
    N N2 0.71934(11) 1.0384(4) 0.35902(11) 0.0484(5) Uani d . 1 . .
    N N3 0.74299(13) 0.5777(4) 0.22900(12) 0.0517(5) Uani d . 1 . .
    N N4 1.05820(12) 0.4680(4) 0.42526(12) 0.0542(5) Uani d . 1 . .
    C C1 0.86309(14) 1.0659(5) 0.43064(14) 0.0528(6) Uani d . 1 . .
    H H1A 0.9076 1.1814 0.4361 0.063 Uiso calc R 1 . .
    H H1B 0.8806 0.9645 0.4770 0.063 Uiso calc R 1 . .
    C C2 0.77991(15) 1.1909(5) 0.41832(15) 0.0594(7) Uani d . 1 . .
    H H2A 0.7687 1.1946 0.4664 0.071 Uiso calc R 1 . .
    H H2B 0.7793 1.3533 0.3991 0.071 Uiso calc R 1 . .
    C C3 0.75815(13) 0.9028(4) 0.32102(13) 0.0406(5) Uani d . 1 . .
    C C4 0.71043(14) 0.7723(4) 0.25471(13) 0.0451(6) Uani d . 1 . .
    C C5 0.61813(14) 0.8220(5) 0.21354(14) 0.0582(7) Uani d . 1 . .
    H H5A 0.5857 0.6921 0.2236 0.070 Uiso calc R 1 . .
    H H5B 0.6045 0.8293 0.1572 0.070 Uiso calc R 1 . .
    C C6 0.59349(15) 1.0563(5) 0.24097(15) 0.0602(7) Uani d . 1 . .
    H H6A 0.5322 1.0689 0.2210 0.072 Uiso calc R 1 . .
    H H6B 0.6150 1.1890 0.2197 0.072 Uiso calc R 1 . .
    C C7 0.62807(15) 1.0737(5) 0.32935(15) 0.0552(7) Uani d . 1 . .
    H H7 0.6161 1.2340 0.3445 0.066 Uiso calc R 1 . .
    C C8 0.59553(18) 0.9382(6) 0.43754(16) 0.0753(9) Uani d . 1 . .
    H H8A 0.5732 1.0941 0.4433 0.090 Uiso calc R 1 . .
    H H8B 0.6551 0.9334 0.4715 0.090 Uiso calc R 1 . .
    C C9 0.5492(2) 0.7483(7) 0.46073(19) 0.1023(12) Uani d . 1 . .
    H H9A 0.4896 0.7620 0.4299 0.123 Uiso calc R 1 . .
    H H9B 0.5587 0.7652 0.5155 0.123 Uiso calc R 1 . .
    H H9C 0.5691 0.5940 0.4519 0.123 Uiso calc R 1 . .
    C C11 0.89956(13) 0.9436(4) 0.31525(13) 0.0455(6) Uani d . 1 . .
    H H11A 0.9131 1.1118 0.3130 0.055 Uiso calc R 1 . .
    H H11B 0.8695 0.8891 0.2617 0.055 Uiso calc R 1 . .
    C C12 0.98050(13) 0.8050(4) 0.35017(12) 0.0393(5) Uani d . 1 . .
    C C13 0.98935(14) 0.6091(4) 0.39838(13) 0.0490(6) Uani d . 1 . .
    H H13 0.9443 0.5719 0.4134 0.059 Uiso calc R 1 . .
    C C14 1.12093(14) 0.5302(4) 0.40378(13) 0.0454(6) Uani d . 1 . .
    C C15 1.12235(14) 0.7269(4) 0.35956(13) 0.0465(6) Uani d . 1 . .
    H H15 1.1699 0.7651 0.3486 0.056 Uiso calc R 1 . .
    C C16 1.05008(14) 0.8655(4) 0.33212(13) 0.0462(6) Uani d . 1 . .
    H H16 1.0480 1.0000 0.3014 0.055 Uiso calc R 1 . .
loop_
    _atom_site_aniso_label
    _atom_site_aniso_U_11
    _atom_site_aniso_U_22
    _atom_site_aniso_U_33
    _atom_site_aniso_U_12
    _atom_site_aniso_U_13
    _atom_site_aniso_U_23
    Cl 0.0596(4) 0.0681(5) 0.0967(6) 0.0181(3) 0.0313(4) 0.0041(4)
    O1 0.0668(11) 0.0879(15) 0.0610(12) -0.0114(10) 0.0413(10) -0.0097(10)
    O2 0.0778(12) 0.0823(14) 0.0702(13) -0.0259(11) 0.0374(11) -0.0376(11)
    O3 0.0691(12) 0.0575(12) 0.0737(13) 0.0125(9) 0.0320(10) -0.0075(9)
    N1 0.0411(11) 0.0494(12) 0.0425(11) -0.0023(8) 0.0210(9) -0.0026(9)
    N2 0.0439(11) 0.0575(13) 0.0477(12) 0.0013(9) 0.0216(9) -0.0130(10)
    N3 0.0583(13) 0.0558(13) 0.0503(13) -0.0090(11) 0.0311(11) -0.0095(11)
    N4 0.0553(12) 0.0513(13) 0.0624(14) 0.0059(10) 0.0293(11) 0.0106(10)
    C1 0.0529(14) 0.0594(16) 0.0473(14) -0.0102(12) 0.0201(12) -0.0093(12)
    C2 0.0641(16) 0.0623(18) 0.0556(16) -0.0076(13) 0.0269(13) -0.0186(13)
    C3 0.0447(13) 0.0413(13) 0.0407(13) 0.0016(10) 0.0216(11) 0.0027(10)
    C4 0.0475(13) 0.0493(15) 0.0436(14) -0.0033(11) 0.0231(11) -0.0055(11)
    C5 0.0476(14) 0.081(2) 0.0484(15) -0.0038(13) 0.0204(12) -0.0060(13)
    C6 0.0466(14) 0.082(2) 0.0545(16) 0.0109(13) 0.0218(12) 0.0084(14)
    C7 0.0500(14) 0.0604(17) 0.0626(17) 0.0079(12) 0.0297(13) -0.0033(13)
    C8 0.0739(19) 0.104(3) 0.0543(18) 0.0098(17) 0.0314(15) 0.0030(17)
    C9 0.111(3) 0.143(3) 0.071(2) -0.020(2) 0.055(2) 0.006(2)
    C11 0.0480(13) 0.0474(14) 0.0479(14) -0.0009(11) 0.0257(11) 0.0059(11)
    C12 0.0426(12) 0.0410(13) 0.0379(12) -0.0033(10) 0.0193(10) -0.0017(10)
    C13 0.0483(14) 0.0533(16) 0.0545(15) -0.0001(11) 0.0299(12) 0.0080(12)
    C14 0.0433(13) 0.0477(15) 0.0453(14) 0.0016(11) 0.0167(11) -0.0066(11)
    C15 0.0435(13) 0.0538(15) 0.0494(14) -0.0068(11) 0.0257(11) -0.0048(12)
    C16 0.0488(14) 0.0493(14) 0.0451(14) -0.0073(11) 0.0230(11) 0.0045(11)
_geom_special_details
;
All e.s.d.'s (except the e.s.d. in the dihedral angle between two l.s. planes)
are estimated using the full covariance matrix. The cell e.s.d.'s are taken
into account individually in the estimation of e.s.d.'s in distances, angles
and torsion angles; correlations between e.s.d.'s in cell parameters are only
used when they are defined by crystal symmetry. An approximate (isotropic)
treatment of cell e.s.d.'s is used for estimating e.s.d.'s involving l.s.
planes.
;
loop_
    _geom_bond_atom_site_label_1
    _geom_bond_atom_site_label_2
    _geom_bond_site_symmetry_2
    _geom_bond_distance
    _geom_bond_publ_flag
    Cl C14 . 1.745(2) ?
    O1 C7 . 1.396(3) ?
    O1 C8 . 1.423(3) ?
    O2 N3 . 1.250(2) ?
    O3 N3 . 1.255(2) ?
    N1 C3 . 1.358(3) ?
    N1 C11 . 1.458(3) ?
    N1 C1 . 1.475(3) ?
    N2 C3 . 1.356(3) ?
    N2 C7 . 1.453(3) ?
    N2 C2 . 1.457(3) ?
    N3 C4 . 1.379(3) ?
    N4 C14 . 1.316(3) ?
    N4 C13 . 1.342(3) ?
    C1 C2 . 1.517(3) ?
    C1 H1A . 0.9700 ?
    C1 H1B . 0.9700 ?
    C2 H2A . 0.9700 ?
    C2 H2B . 0.9700 ?
    C3 C4 . 1.387(3) ?
    C4 C5 . 1.491(3) ?
    C5 C6 . 1.514(4) ?
    C5 H5A . 0.9700 ?
    C5 H5B . 0.9700 ?
    C6 C7 . 1.505(4) ?
    C6 H6A . 0.9700 ?
    C6 H6B . 0.9700 ?
    C7 H7 . 0.9800 ?
    C8 C9 . 1.475(4) ?
    C8 H8A . 0.9700 ?
    C8 H8B . 0.9700 ?
    C9 H9A . 0.9600 ?
    C9 H9B . 0.9600 ?
    C9 H9C . 0.9600 ?
    C11 C12 . 1.497(3) ?
    C11 H11A . 0.9700 ?
    C11 H11B . 0.9700 ?
    C12 C13 . 1.377(3) ?
    C12 C16 . 1.386(3) ?
    C13 H13 . 0.9300 ?
    C14 C15 . 1.369(3) ?
    C15 C16 . 1.378(3) ?
    C15 H15 . 0.9300 ?
    C16 H16 . 0.9300 ?
loop_
    _geom_angle_atom_site_label_1
    _geom_angle_atom_site_label_2
    _geom_angle_atom_site_label_3
    _geom_angle_site_symmetry_1
    _geom_angle_site_symmetry_3
    _geom_angle
    _geom_angle_publ_flag
    C7 O1 C8 . . 114.8(2) ?
    C3 N1 C11 . . 121.70(18) ?
    C3 N1 C1 . . 109.47(18) ?
    C11 N1 C1 . . 117.89(18) ?
    C3 N2 C7 . . 122.79(19) ?
    C3 N2 C2 . . 111.33(18) ?
    C7 N2 C2 . . 123.86(19) ?
    O2 N3 O3 . . 120.5(2) ?
    O2 N3 C4 . . 118.2(2) ?
    O3 N3 C4 . . 121.2(2) ?
    C14 N4 C13 . . 115.5(2) ?
    N1 C1 C2 . . 103.53(17) ?
    N1 C1 H1A . . 111.1 ?
    C2 C1 H1A . . 111.1 ?
    N1 C1 H1B . . 111.1 ?
    C2 C1 H1B . . 111.1 ?
    H1A C1 H1B . . 109.0 ?
    N2 C2 C1 . . 101.66(19) ?
    N2 C2 H2A . . 111.4 ?
    C1 C2 H2A . . 111.4 ?
    N2 C2 H2B . . 111.4 ?
    C1 C2 H2B . . 111.4 ?
    H2A C2 H2B . . 109.3 ?
    N2 C3 N1 . . 109.43(19) ?
    N2 C3 C4 . . 120.32(19) ?
    N1 C3 C4 . . 130.3(2) ?
    N3 C4 C3 . . 122.3(2) ?
    N3 C4 C5 . . 117.1(2) ?
    C3 C4 C5 . . 120.3(2) ?
    C4 C5 C6 . . 111.3(2) ?
    C4 C5 H5A . . 109.4 ?
    C6 C5 H5A . . 109.4 ?
    C4 C5 H5B . . 109.4 ?
    C6 C5 H5B . . 109.4 ?
    H5A C5 H5B . . 108.0 ?
    C5 C6 C7 . . 111.6(2) ?
    C5 C6 H6A . . 109.3 ?
    C7 C6 H6A . . 109.3 ?
    C5 C6 H6B . . 109.3 ?
    C7 C6 H6B . . 109.3 ?
    H6A C6 H6B . . 108.0 ?
    O1 C7 N2 . . 112.8(2) ?
    O1 C7 C6 . . 108.2(2) ?
    N2 C7 C6 . . 108.9(2) ?
    O1 C7 H7 . . 108.9 ?
    N2 C7 H7 . . 108.9 ?
    C6 C7 H7 . . 108.9 ?
    O1 C8 C9 . . 109.7(3) ?
    O1 C8 H8A . . 109.7 ?
    C9 C8 H8A . . 109.7 ?
    O1 C8 H8B . . 109.7 ?
    C9 C8 H8B . . 109.7 ?
    H8A C8 H8B . . 108.2 ?
    C8 C9 H9A . . 109.5 ?
    C8 C9 H9B . . 109.5 ?
    H9A C9 H9B . . 109.5 ?
    C8 C9 H9C . . 109.5 ?
    H9A C9 H9C . . 109.5 ?
    H9B C9 H9C . . 109.5 ?
    N1 C11 C12 . . 114.11(18) ?
    N1 C11 H11A . . 108.7 ?
    C12 C11 H11A . . 108.7 ?
    N1 C11 H11B . . 108.7 ?
    C12 C11 H11B . . 108.7 ?
    H11A C11 H11B . . 107.6 ?
    C13 C12 C16 . . 116.7(2) ?
    C13 C12 C11 . . 123.00(19) ?
    C16 C12 C11 . . 120.3(2) ?
    N4 C13 C12 . . 124.8(2) ?
    N4 C13 H13 . . 117.6 ?
    C12 C13 H13 . . 117.6 ?
    N4 C14 C15 . . 125.8(2) ?
    N4 C14 Cl . . 116.08(18) ?
    C15 C14 Cl . . 118.11(18) ?
    C14 C15 C16 . . 117.0(2) ?
    C14 C15 H15 . . 121.5 ?
    C16 C15 H15 . . 121.5 ?
    C15 C16 C12 . . 120.1(2) ?
    C15 C16 H16 . . 119.9 ?
    C12 C16 H16 . . 119.9 ?
loop_
    _geom_torsion_atom_site_label_1
    _geom_torsion_atom_site_label_2
    _geom_torsion_atom_site_label_3
    _geom_torsion_atom_site_label_4
    _geom_torsion_site_symmetry_1
    _geom_torsion_site_symmetry_2
    _geom_torsion_site_symmetry_3
    _geom_torsion_site_symmetry_4
    _geom_torsion
    _geom_torsion_publ_flag
    C3 N1 C1 C2 . . . . -16.3(3) ?
    C11 N1 C1 C2 . . . . 128.5(2) ?
    C3 N2 C2 C1 . . . . -19.3(3) ?
    C7 N2 C2 C1 . . . . 176.5(2) ?
    N1 C1 C2 N2 . . . . 20.5(2) ?
    C7 N2 C3 N1 . . . . 174.3(2) ?
    C2 N2 C3 N1 . . . . 9.9(3) ?
    C7 N2 C3 C4 . . . . -6.0(3) ?
    C2 N2 C3 C4 . . . . -170.4(2) ?
    C11 N1 C3 N2 . . . . -138.6(2) ?
    C1 N1 C3 N2 . . . . 4.7(3) ?
    C11 N1 C3 C4 . . . . 41.7(4) ?
    C1 N1 C3 C4 . . . . -175.0(2) ?
    O2 N3 C4 C3 . . . . -179.6(2) ?
    O3 N3 C4 C3 . . . . 3.1(3) ?
    O2 N3 C4 C5 . . . . 7.1(3) ?
    O3 N3 C4 C5 . . . . -170.2(2) ?
    N2 C3 C4 N3 . . . . -158.8(2) ?
    N1 C3 C4 N3 . . . . 20.8(4) ?
    N2 C3 C4 C5 . . . . 14.3(3) ?
    N1 C3 C4 C5 . . . . -166.1(2) ?
    N3 C4 C5 C6 . . . . -173.1(2) ?
    C3 C4 C5 C6 . . . . 13.5(3) ?
    C4 C5 C6 C7 . . . . -48.2(3) ?
    C8 O1 C7 N2 . . . . 75.1(3) ?
    C8 O1 C7 C6 . . . . -164.3(2) ?
    C3 N2 C7 O1 . . . . 91.2(3) ?
    C2 N2 C7 O1 . . . . -106.4(3) ?
    C3 N2 C7 C6 . . . . -28.9(3) ?
    C2 N2 C7 C6 . . . . 133.5(2) ?
    C5 C6 C7 O1 . . . . -67.8(3) ?
    C5 C6 C7 N2 . . . . 55.2(3) ?
    C7 O1 C8 C9 . . . . 180.0(2) ?
    C3 N1 C11 C12 . . . . -140.6(2) ?
    C1 N1 C11 C12 . . . . 79.0(2) ?
    N1 C11 C12 C13 . . . . 23.2(3) ?
    N1 C11 C12 C16 . . . . -159.4(2) ?
    C14 N4 C13 C12 . . . . 1.3(3) ?
    C16 C12 C13 N4 . . . . -3.6(3) ?
    C11 C12 C13 N4 . . . . 173.9(2) ?
    C13 N4 C14 C15 . . . . 2.3(3) ?
    C13 N4 C14 Cl . . . . -177.37(17) ?
    N4 C14 C15 C16 . . . . -3.2(3) ?
    Cl C14 C15 C16 . . . . 176.44(17) ?
    C14 C15 C16 C12 . . . . 0.6(3) ?
    C13 C12 C16 C15 . . . . 2.4(3) ?
    C11 C12 C16 C15 . . . . -175.1(2) ?
loop_
    _geom_hbond_atom_site_label_D
    _geom_hbond_atom_site_label_H
    _geom_hbond_atom_site_label_A
    _geom_hbond_site_symmetry_A
    _geom_hbond_distance_DH
    _geom_hbond_distance_HA
    _geom_hbond_distance_DA
    _geom_hbond_angle_DHA
    C11 H11B O3 . 0.97 2.35 2.803(3) 108.1
    C13 H13 N1 . 0.93 2.54 2.891(3) 103
