# Supplementary material for: 1-[(6-Chloro-3-pyrid­yl)meth­yl]-5-eth­oxy-8-nitro-1,2,3,5,6,7-hexa­hydro­imidazo[1,2-a]pyridine
Source: Acta Crystallogr Sect E Struct Rep Online. 2009 Sep 26;65(Pt 10):o2517. doi: 10.1107/S1600536809037660 (PMC2970492; doi:10.1107/S1600536809037660)
Supplement: Supplementary file 2 [file e-65-o2517-Isup2.hkl]

# 
# h,k,l, Fc-squared, Fo-squared, sigma(Fo-squared) and status flag 
# 
data_I
_shelx_title ' cd26256 in P2(1)/c' 
_shelx_refln_list_code          4 
_shelx_F_calc_maximum      120.86 
_exptl_crystal_F_000       712.00 
_reflns_d_resolution_high  0.7830 
 
loop_ 
 _symmetry_equiv_pos_as_xyz 
 'x, y, z' 
 '-x, y+1/2, -z+1/2' 
 '-x, -y, -z' 
 'x, -y-1/2, z-1/2' 
 
_cell_length_a    17.0207 
_cell_length_b     5.5737 
_cell_length_c    18.3345 
_cell_angle_alpha  90.000 
_cell_angle_beta  112.097 
_cell_angle_gamma  90.000 
 
_shelx_F_squared_multiplier     1.000 
 
loop_ 
 _refln_index_h 
 _refln_index_k 
 _refln_index_l 
 _refln_F_squared_calc 
 _refln_F_squared_meas 
 _refln_F_squared_sigma 
 _refln_observed_status 
   1   0   0     3495.58        0.06      0.83 o 
   2   0   0     4947.79     5507.75    535.85 o 
   3   0   0      530.69      449.87     34.68 o 
   4   0   0      262.88      272.02     27.57 o 
   5   0   0     6757.08     7088.80    535.14 o 
   6   0   0     3583.83     3561.08    335.94 o 
   7   0   0      919.34      926.08     63.24 o 
   8   0   0       72.23      108.83      7.80 o 
   9   0   0       82.57      139.87     15.75 o 
  10   0   0     1247.79     1189.93     84.72 o 
  11   0   0      403.49      354.47     35.83 o 
  12   0   0      839.77      792.57     63.61 o 
  13   0   0        4.55        7.12      5.56 o 
  14   0   0       91.64       88.21     10.88 o 
  15   0   0       64.07       67.69     10.50 o 
  16   0   0        5.53        4.48     15.22 o 
  17   0   0       13.13        9.52     17.27 o 
   1   1   0     4204.29     4647.09     50.44 o 
   2   1   0     1407.35     1250.65     55.59 o 
   3   1   0      198.22      169.23      6.23 o 
   4   1   0     2118.01     1972.84     60.46 o 
   5   1   0     1764.36     1691.19     27.26 o 
   6   1   0      797.36      571.10    111.21 o 
   7   1   0      181.37      140.89     22.31 o 
   8   1   0       61.31       80.14      8.10 o 
   9   1   0      170.18      148.12     12.42 o 
  10   1   0       12.79       13.65      3.30 o 
  11   1   0      147.74      145.90     11.66 o 
  12   1   0       65.71       70.82      6.78 o 
  13   1   0       29.65       25.57      5.30 o 
  14   1   0       64.82       54.43      8.16 o 
  15   1   0      137.63      129.92     14.05 o 
  16   1   0      115.04      133.86     14.92 o 
  17   1   0        0.35        3.20      7.62 o 
  18   1   0       12.35       14.88     12.49 o 
  19   1   0        2.39        1.12     19.23 o 
   0   2   0     5125.91     5786.37     81.14 o 
   1   2   0      300.05      300.60     12.27 o 
   2   2   0      210.85      207.20     21.62 o 
   3   2   0       43.95       30.09      3.50 o 
   4   2   0     1168.68     1048.58     56.27 o 
   5   2   0      621.65      591.07     14.69 o 
   6   2   0      148.22      153.24     11.85 o 
   7   2   0      533.35      480.77     11.59 o 
   8   2   0       21.56       23.72      4.04 o 
   9   2   0      678.96      709.45     24.53 o 
  10   2   0       42.29       44.69      5.38 o 
  11   2   0       14.62       16.88      4.96 o 
  12   2   0      259.57      266.72     15.85 o 
  13   2   0        5.71        6.46      5.62 o 
  14   2   0       47.32       64.69     11.04 o 
  15   2   0        0.91        3.55      5.99 o 
  16   2   0        6.30        6.03      7.52 o 
  17   2   0       48.73       57.32     12.84 o 
  18   2   0        0.26       -1.98      9.10 o 
  19   2   0        3.60        2.79     13.10 o 
   1   3   0      310.82      295.93     36.83 o 
   2   3   0      870.51      854.27     52.47 o 
   3   3   0        0.49       -0.10      2.40 o 
   4   3   0      420.22      404.16     22.06 o 
   5   3   0      134.88      140.93     16.34 o 
   6   3   0      185.81      165.27      9.69 o 
   7   3   0      347.97      345.68     18.66 o 
   8   3   0       92.60       82.47      8.47 o 
   9   3   0       19.95       25.19      5.70 o 
  10   3   0      185.57      155.33     13.90 o 
  11   3   0      310.94      288.99     17.30 o 
  12   3   0       34.20       36.26      8.88 o 
  13   3   0      247.01      245.13     18.68 o 
  14   3   0        4.66        1.34      6.35 o 
  15   3   0        0.01        0.43      7.08 o 
  16   3   0        5.90       -1.35      8.19 o 
  17   3   0        6.26        3.04      9.47 o 
  18   3   0        4.68        4.79     13.71 o 
   0   4   0        0.09       -2.53      3.72 o 
   1   4   0        0.04        2.36      3.87 o 
   2   4   0        0.41       -0.05      3.30 o 
   3   4   0        0.78        0.84      3.14 o 
   4   4   0      188.26      191.95     17.13 o 
   5   4   0      736.12      741.34     51.81 o 
   6   4   0       54.07       60.69      8.90 o 
   7   4   0      180.50      164.07     20.96 o 
   8   4   0       66.78       59.30     13.21 o 
   9   4   0       37.94       37.49     10.82 o 
  10   4   0       27.14       29.21     10.35 o 
  11   4   0       58.22       50.24     13.25 o 
  12   4   0       18.01       14.57      9.94 o 
  13   4   0       36.66       37.33     13.16 o 
  14   4   0       19.63       14.31     11.42 o 
  15   4   0        0.22        0.08     10.39 o 
  16   4   0       25.67       28.18     16.43 o 
   1   5   0      114.78      118.61     12.14 o 
   2   5   0        5.84        6.15      4.88 o 
   3   5   0       53.79       53.14      9.03 o 
   4   5   0      109.78      102.52     12.18 o 
   5   5   0       58.00       57.81     10.11 o 
   6   5   0        4.78        2.02      6.33 o 
   7   5   0       26.86       23.54     11.14 o 
   8   5   0       18.70       26.46     11.56 o 
   9   5   0        1.01        4.03      9.35 o 
  10   5   0       61.50       56.94     17.00 o 
  11   5   0      209.10      181.11     24.32 o 
  12   5   0        0.32       -0.70     10.13 o 
  13   5   0       47.74       65.64     18.75 o 
  14   5   0        6.61        8.12     15.41 o 
   0   6   0        3.96        6.25     12.14 o 
   1   6   0       10.30        9.19      8.89 o 
   2   6   0        2.10        6.58      9.27 o 
   3   6   0        7.98       10.08     12.98 o 
   4   6   0       14.85       15.59     11.24 o 
   5   6   0       48.88       47.40     14.46 o 
   6   6   0       15.09       18.22     12.64 o 
   7   6   0      110.88      131.28     21.74 o 
   8   6   0       97.57      109.06     21.05 o 
   9   6   0        8.09        6.19     12.36 o 
  10   6   0       38.29       65.44     19.08 o 
   1   7   0        6.48        6.16     19.61 o 
   2   7   0        7.82       15.12     19.89 o 
   3   7   0       19.69       26.05     23.99 o 
 -19   1   1        1.24        1.21     12.47 o 
 -18   1   1       26.26       30.83     10.93 o 
 -17   1   1       55.49       45.84     10.93 o 
 -16   1   1       48.85       41.42      9.63 o 
 -15   1   1       18.33       13.96      6.28 o 
 -14   1   1       17.31       25.00      6.02 o 
 -13   1   1        2.32        1.00      3.24 o 
 -12   1   1        5.43        4.11      3.02 o 
 -11   1   1       47.87       50.77      5.18 o 
 -10   1   1       21.64       18.89      3.39 o 
  -9   1   1      283.87      265.24     18.94 o 
  -8   1   1      283.06      288.45     19.10 o 
  -7   1   1      312.80      351.21     19.48 o 
  -6   1   1      119.13      113.56      7.49 o 
  -5   1   1      764.76      705.24     29.34 o 
  -4   1   1     4386.53     4378.02    180.76 o 
  -3   1   1     9975.54    11331.27    646.25 o 
  -2   1   1     1474.49     1434.78     72.70 o 
  -1   1   1      158.08      111.90      8.21 o 
   0   1   1     2571.27     1677.17    569.35 o 
   1   1   1    12881.02    15462.09    393.44 o 
   2   1   1      114.11      109.65      4.11 o 
   3   1   1     4392.25     4363.99    118.19 o 
   4   1   1        7.87        9.81      2.04 o 
   5   1   1       83.91       80.22      4.40 o 
   6   1   1       63.50       48.47      3.65 o 
   7   1   1     8848.90     9796.15    325.10 o 
   8   1   1       20.00       21.45      3.24 o 
   9   1   1      576.23      556.18     20.91 o 
  10   1   1      182.07      182.93      9.52 o 
  11   1   1       96.04      101.30      6.85 o 
  12   1   1      344.30      351.76     16.24 o 
  13   1   1       62.01       52.63      7.76 o 
  14   1   1       13.16        7.79      5.17 o 
  15   1   1      299.14      281.78     17.73 o 
  16   1   1       24.86       36.61     10.03 o 
  17   1   1       25.72       31.93     13.63 o 
  18   1   1       12.98       16.90     18.95 o 
  19   1   1        8.72        7.28     18.30 o 
 -19   2   1       18.62       26.44     12.40 o 
 -18   2   1       21.39       24.77     10.69 o 
 -17   2   1        7.08        5.40      8.03 o 
 -16   2   1        3.11        8.84      7.35 o 
 -15   2   1        0.24       -0.75      5.77 o 
 -14   2   1        6.03        6.04      5.65 o 
 -13   2   1      411.56      382.90     33.95 o 
 -12   2   1       44.78       47.17      7.28 o 
 -11   2   1       13.88       18.89      4.75 o 
 -10   2   1       75.09       58.05      6.02 o 
  -9   2   1       83.18       86.12      6.47 o 
  -8   2   1     1803.34     1753.75     40.33 o 
  -7   2   1       44.20       47.38      6.06 o 
  -6   2   1     1001.94     1029.39     40.03 o 
  -5   2   1     1267.55     1246.36     62.95 o 
  -4   2   1       10.02        5.50      2.02 o 
  -3   2   1     1521.94     1303.36     64.70 o 
  -2   2   1      561.47      491.06     31.80 o 
  -1   2   1     2540.91     2540.49    142.50 o 
   0   2   1     1644.23     1608.70     98.78 o 
   1   2   1      374.73      385.73     13.68 o 
   2   2   1      526.29      479.75     22.72 o 
   3   2   1      483.70      446.58     15.09 o 
   4   2   1        0.38       -1.22      1.79 o 
   5   2   1        3.66        5.82      2.41 o 
   6   2   1     1578.05     1587.37     43.30 o 
   7   2   1      686.58      692.98     14.13 o 
   8   2   1        8.15        5.76      2.97 o 
   9   2   1       23.51       24.95      4.49 o 
  10   2   1        0.79        1.32      3.38 o 
  11   2   1      808.99      782.90     23.07 o 
  12   2   1        1.41       -0.48      4.41 o 
  13   2   1      600.82      544.72     24.67 o 
  14   2   1        1.47        7.97      6.20 o 
  15   2   1      122.79      128.98     15.38 o 
  16   2   1      104.36      114.50     15.52 o 
  17   2   1        0.76       -2.46      7.74 o 
  18   2   1       34.15       41.13     16.40 o 
 -18   3   1        0.54        0.99     13.00 o 
 -17   3   1      132.04      132.92     21.89 o 
 -16   3   1       64.93       66.12     23.53 o 
 -15   3   1       16.81       21.54     10.46 o 
 -14   3   1        1.14        6.49      7.52 o 
 -13   3   1        1.52        3.80      6.58 o 
 -12   3   1       96.47       98.51     15.68 o 
 -11   3   1       87.40       95.82     15.03 o 
 -10   3   1      239.94      232.88     18.30 o 
  -9   3   1      289.79      256.71     14.21 o 
  -8   3   1        7.53       11.20      4.77 o 
  -7   3   1      199.00      187.60     17.31 o 
  -6   3   1      135.78      126.85      7.83 o 
  -5   3   1      475.76      466.14     19.17 o 
  -4   3   1      685.81      657.88     48.39 o 
  -3   3   1      195.42      192.78     10.29 o 
  -2   3   1      882.97      858.10     60.35 o 
  -1   3   1     1740.31     1697.74     93.85 o 
   0   3   1      306.61      261.06     23.43 o 
   1   3   1      352.27      313.54     15.51 o 
   2   3   1     1129.92     1130.77     51.20 o 
   3   3   1     1106.81     1014.55     64.77 o 
   4   3   1      235.44      159.44     45.89 o 
   5   3   1       16.33       13.65      3.35 o 
   6   3   1      509.72      509.10     17.02 o 
   7   3   1       54.10       60.73      6.06 o 
   8   3   1       63.73       75.47     10.00 o 
   9   3   1        3.77        4.23      3.68 o 
  10   3   1      353.14      349.38     18.36 o 
  11   3   1      180.45      154.42     15.09 o 
  12   3   1       70.07       74.66     11.72 o 
  13   3   1        1.00        2.92      6.59 o 
  14   3   1      157.84      180.45     18.38 o 
  15   3   1       14.96       22.44      9.65 o 
  16   3   1        0.58        0.87      8.66 o 
  17   3   1        4.55        7.04      9.73 o 
 -16   4   1        7.93        6.74     13.42 o 
 -15   4   1       47.73       64.74     17.70 o 
 -14   4   1        1.55        0.42      9.34 o 
 -13   4   1        4.96        8.37     10.16 o 
 -12   4   1       65.90       61.68     14.62 o 
 -11   4   1       84.80      111.40     18.00 o 
 -10   4   1       76.72       77.70     14.90 o 
  -9   4   1      366.90      358.20     24.61 o 
  -8   4   1       30.70       33.55      8.26 o 
  -7   4   1       13.68       17.60      6.51 o 
  -6   4   1      214.54      230.12     14.80 o 
  -5   4   1      116.86      117.28     11.57 o 
  -4   4   1      286.01      295.16     29.41 o 
  -3   4   1       18.30       27.70      6.06 o 
  -2   4   1       10.06       11.36      4.69 o 
  -1   4   1      134.41      143.30     12.59 o 
   0   4   1      175.18      178.93     18.06 o 
   1   4   1      407.89      351.10     25.86 o 
   2   4   1       78.15       84.18      9.42 o 
   3   4   1      399.07      380.65     31.54 o 
   4   4   1      953.88      975.77     45.29 o 
   5   4   1      107.64       78.24     17.01 o 
   6   4   1       74.59       81.79     13.18 o 
   7   4   1       35.59       28.61      9.38 o 
   8   4   1      392.35      394.38     25.23 o 
   9   4   1       25.32       30.82     10.16 o 
  10   4   1        0.92        2.05      6.79 o 
  11   4   1        8.03        5.58      8.75 o 
  12   4   1       29.71       32.66     11.58 o 
  13   4   1        7.53        3.56      9.49 o 
  14   4   1       14.83       19.49     13.04 o 
  15   4   1       14.69       18.88     14.00 o 
  16   4   1        1.46        5.97     14.87 o 
 -14   5   1        2.58        1.03     13.80 o 
 -13   5   1        0.11       -2.01     11.29 o 
 -12   5   1       40.37       44.41     15.60 o 
 -11   5   1       95.68       94.14     22.70 o 
 -10   5   1       26.53       15.38     11.35 o 
  -9   5   1       71.33       74.74     16.73 o 
  -8   5   1       25.20       24.06     11.05 o 
  -7   5   1        1.96        4.72      8.58 o 
  -6   5   1        6.97       12.95      7.24 o 
  -5   5   1       63.63       68.45     10.59 o 
  -4   5   1      479.78      499.64     21.85 o 
  -3   5   1       92.59       97.91     11.66 o 
  -2   5   1       14.15       20.04      6.72 o 
  -1   5   1        6.29        4.95      4.61 o 
   0   5   1       67.00       73.93     10.22 o 
   1   5   1        2.55        2.31      4.77 o 
   2   5   1        4.75        2.30      4.96 o 
   3   5   1      102.04      111.66     12.33 o 
   4   5   1        1.24       -4.26      5.45 o 
   5   5   1       44.91       48.23     11.82 o 
   6   5   1       12.04       15.33      8.70 o 
   7   5   1        1.04        1.47      8.15 o 
   8   5   1        0.44       -1.93      8.66 o 
   9   5   1        1.73        3.21      9.58 o 
  10   5   1        0.91       -0.52      9.00 o 
  11   5   1       32.64       34.36     14.26 o 
  12   5   1        6.79       11.99     12.80 o 
  13   5   1       44.45       55.04     18.35 o 
 -11   6   1        3.25        2.36     14.69 o 
 -10   6   1        0.86       -5.53     10.73 o 
  -9   6   1        4.49        1.95     10.31 o 
  -8   6   1        1.15        5.88     11.06 o 
  -7   6   1        5.31        6.05     10.74 o 
  -6   6   1       17.97       27.22     13.23 o 
  -5   6   1        0.37       -0.04     10.23 o 
  -4   6   1        5.41       -0.84     13.63 o 
  -3   6   1        4.59       10.31      9.21 o 
  -2   6   1        0.37        3.95      8.02 o 
  -1   6   1        4.46        4.57      8.38 o 
   0   6   1        4.19       10.15      8.28 o 
   1   6   1        2.78       -2.19      8.30 o 
   2   6   1       50.60       51.08     18.77 o 
   3   6   1       54.90       50.55     13.93 o 
   4   6   1        0.51       -1.38      8.57 o 
   5   6   1        4.41        3.19     10.30 o 
   6   6   1       23.65       23.98     10.58 o 
   7   6   1        0.41       -2.52     10.39 o 
   8   6   1       17.06       16.76     13.31 o 
   9   6   1        5.56        6.72     11.78 o 
  10   6   1       74.00       81.21     21.05 o 
  -3   7   1        1.63        9.07     13.38 o 
  -2   7   1        0.20       -5.13     18.58 o 
  -1   7   1       38.65       52.01     26.89 o 
   0   7   1       36.25       46.50     24.74 o 
   1   7   1       10.17       13.82     19.79 o 
   2   7   1       24.54       29.04     23.62 o 
   3   7   1       34.74       53.41     27.17 o 
 -17   0   2       47.16       44.51     12.17 o 
 -16   0   2       14.39       12.38      6.44 o 
 -15   0   2     1425.62     1317.15     73.97 o 
 -14   0   2     2298.09     2214.98    181.56 o 
 -13   0   2      961.01      878.64     70.55 o 
 -12   0   2        7.77        6.90      4.60 o 
 -11   0   2     1539.90     1554.98    114.73 o 
 -10   0   2      139.80      156.86      9.67 o 
  -9   0   2     6345.03     6798.71    395.67 o 
  -8   0   2      786.60      740.03     61.00 o 
  -7   0   2     4352.49     4787.02    346.17 o 
  -6   0   2        0.34        1.68      1.95 o 
  -5   0   2      761.20      676.44     40.19 o 
  -4   0   2      981.20      977.05     62.94 o 
  -3   0   2     2199.90     2227.43    420.19 o 
  -2   0   2       28.67       26.45      3.93 o 
  -1   0   2     4056.86     4655.32    918.75 o 
   0   0   2     6084.13     7693.15    173.23 o 
   1   0   2       96.57       88.94      3.90 o 
   2   0   2     8560.14    10212.10   1170.68 o 
   3   0   2     7696.19     7831.03    131.81 o 
   4   0   2     3803.67     3062.31    416.05 o 
   5   0   2      222.56      164.79     39.03 o 
   6   0   2      503.05      401.16     14.85 o 
   7   0   2      103.51       88.72     26.67 o 
   8   0   2     2705.87     2433.07     46.95 o 
   9   0   2      627.85      608.39     36.89 o 
  10   0   2        4.63        4.92      4.10 o 
  11   0   2        3.37        2.49      4.40 o 
  12   0   2      539.77      560.89     20.93 o 
  13   0   2      524.05      541.23     42.81 o 
  14   0   2       15.08       20.45     14.00 o 
  15   0   2       47.13       42.49     18.12 o 
  16   0   2       17.12       11.67     16.53 o 
  17   0   2       23.79       44.82     22.50 o 
 -20   1   2       24.22       26.14     22.31 o 
 -19   1   2        4.90        6.68      9.85 o 
 -18   1   2        5.06        7.26      7.88 o 
 -17   1   2      176.98      187.25     17.20 o 
 -16   1   2        1.05        1.57      5.87 o 
 -15   1   2       36.49       40.03      7.50 o 
 -14   1   2        4.75        8.00      4.63 o 
 -13   1   2       49.41       58.71      6.91 o 
 -12   1   2      354.93      319.62     27.85 o 
 -11   1   2       99.28      100.06      7.32 o 
 -10   1   2      370.10      372.04     16.00 o 
  -9   1   2      154.12      175.82      7.49 o 
  -8   1   2     1249.21     1287.03     53.87 o 
  -7   1   2     1148.66     1146.43     37.31 o 
  -6   1   2      159.13      133.61     11.29 o 
  -5   1   2     1200.28     1156.23     42.16 o 
  -4   1   2      475.89      449.47     33.97 o 
  -3   1   2       14.15       15.99      2.89 o 
  -2   1   2     7260.42     7735.82    310.20 o 
  -1   1   2     2047.94     2011.22     75.98 o 
   0   1   2     1088.11     1080.01     44.96 o 
   1   1   2      438.21      434.14     19.83 o 
   2   1   2     7293.28     8008.62    201.71 o 
   3   1   2     1873.93     1921.40     65.31 o 
   4   1   2     1652.21     1428.90     63.16 o 
   5   1   2      170.86      155.97      6.25 o 
   6   1   2      879.58      889.34     38.44 o 
   7   1   2     5136.26     5466.48    149.76 o 
   8   1   2       38.78       45.15      4.26 o 
   9   1   2      239.69      223.54     10.73 o 
  10   1   2        4.53        4.52      2.99 o 
  11   1   2        6.21        8.53      4.12 o 
  12   1   2      208.06      213.46     11.80 o 
  13   1   2       89.54      108.70     10.37 o 
  14   1   2      312.90      297.88     16.77 o 
  15   1   2        5.78       10.92      6.44 o 
  16   1   2       33.78       42.23     13.15 o 
  17   1   2       45.19       76.47     25.30 o 
  18   1   2       10.03        5.04     19.89 o 
  19   1   2       19.57       35.94     22.50 o 
 -19   2   2       23.50       29.54     14.79 o 
 -18   2   2        0.09       -1.31      9.44 o 
 -17   2   2        0.43       -2.42      7.19 o 
 -16   2   2       11.83       16.00      7.98 o 
 -15   2   2       24.30       24.74      8.07 o 
 -14   2   2        0.96        1.72      5.13 o 
 -13   2   2        1.80        6.93      4.78 o 
 -12   2   2        0.29        0.60      3.60 o 
 -11   2   2       38.50       41.32      6.50 o 
 -10   2   2      332.38      316.27     12.95 o 
  -9   2   2      165.26      179.25      7.93 o 
  -8   2   2      732.19      718.88     31.42 o 
  -7   2   2       80.19       76.23      5.60 o 
  -6   2   2       13.10       21.77      3.30 o 
  -5   2   2     2695.22     2718.80     95.06 o 
  -4   2   2     3664.78     3486.97     87.98 o 
  -3   2   2     2144.59     2028.55    112.36 o 
  -2   2   2     1838.48     1889.34     91.62 o 
  -1   2   2     2071.38     2059.83     83.39 o 
   0   2   2     1513.62     1431.99     52.93 o 
   1   2   2      394.90      332.69     14.89 o 
   2   2   2      554.32      465.27     22.11 o 
   3   2   2      786.75      825.45     18.56 o 
   4   2   2      184.17      191.37     14.53 o 
   5   2   2        0.37        0.38      2.09 o 
   6   2   2        3.49        6.19      2.63 o 
   7   2   2      778.52      753.88     24.57 o 
   8   2   2       51.68       51.29      5.69 o 
   9   2   2       33.42       28.18      5.42 o 
  10   2   2        9.20        6.64      3.81 o 
  11   2   2       91.99       80.97      8.91 o 
  12   2   2      147.49      121.73     13.16 o 
  13   2   2       31.39       34.62      8.69 o 
  14   2   2       75.45       94.92     13.40 o 
  15   2   2        4.33        3.92      6.87 o 
  16   2   2        0.00        2.12      8.32 o 
  17   2   2       20.46       27.50     14.05 o 
  18   2   2       36.13       34.64     16.30 o 
 -18   3   2       12.95       13.34     13.13 o 
 -17   3   2       52.97       65.57     16.75 o 
 -16   3   2        1.44        0.55      8.66 o 
 -15   3   2      128.99      125.88     19.47 o 
 -14   3   2       40.12       38.40     11.93 o 
 -13   3   2      146.33      132.11     18.21 o 
 -12   3   2      496.33      472.89     27.05 o 
 -11   3   2      394.52      417.11     25.37 o 
 -10   3   2       79.77       86.46     10.75 o 
  -9   3   2      192.04      220.75     13.53 o 
  -8   3   2      209.38      229.23     19.54 o 
  -7   3   2        0.64       -2.28      3.09 o 
  -6   3   2      516.67      456.99     28.47 o 
  -5   3   2      152.42      145.35      9.23 o 
  -4   3   2      330.12      320.86     20.41 o 
  -3   3   2       72.58       87.17     12.50 o 
  -2   3   2      930.12      923.65     67.97 o 
  -1   3   2        0.30       -2.19      2.26 o 
   0   3   2      300.27      283.88     12.88 o 
   1   3   2        0.68        1.22      2.43 o 
   2   3   2      341.11      292.34     20.04 o 
   3   3   2        0.56        0.60      2.22 o 
   4   3   2       76.05       74.92      6.72 o 
   5   3   2      283.67      261.17     15.02 o 
   6   3   2      133.35      123.99      7.81 o 
   7   3   2      217.16      208.16      9.82 o 
   8   3   2        8.51        7.67      4.05 o 
   9   3   2      122.39      108.41     12.00 o 
  10   3   2        6.55        8.00      5.19 o 
  11   3   2       41.61       32.05      8.13 o 
  12   3   2       56.81       62.93     11.04 o 
  13   3   2       11.64       14.37      7.64 o 
  14   3   2       10.18        6.52      7.54 o 
  15   3   2        4.71        1.51      8.36 o 
  16   3   2       18.63       19.38     11.35 o 
  17   3   2        0.71       -1.85     10.54 o 
 -17   4   2       34.80       23.96     17.05 o 
 -16   4   2       34.87       30.82     14.96 o 
 -15   4   2       19.31       23.35     13.09 o 
 -14   4   2       36.36       36.84     13.76 o 
 -13   4   2       38.16       32.86     12.33 o 
 -12   4   2       29.02       25.33     11.62 o 
 -11   4   2        2.70        5.62      7.98 o 
 -10   4   2      384.27      402.56     26.41 o 
  -9   4   2       82.13       75.22     11.05 o 
  -8   4   2        5.75        6.82      5.41 o 
  -7   4   2       25.02       27.73      7.33 o 
  -6   4   2        1.66       -0.25      4.07 o 
  -5   4   2        1.26        2.86      4.52 o 
  -4   4   2       91.77       90.30     10.62 o 
  -3   4   2       75.43       73.08      8.99 o 
  -2   4   2      207.13      202.21     17.96 o 
  -1   4   2       25.96       34.05      6.37 o 
   0   4   2       83.55       90.49      9.10 o 
   1   4   2        1.70        1.39      3.63 o 
   2   4   2      287.97      308.31     17.60 o 
   3   4   2      427.88      399.98     21.54 o 
   4   4   2        0.33       -1.31      3.59 o 
   5   4   2      275.17      227.45     17.63 o 
   6   4   2      388.44      349.94     22.53 o 
   7   4   2       21.74       24.35      9.33 o 
   8   4   2      152.06      139.58     17.99 o 
   9   4   2        0.04        2.28      7.44 o 
  10   4   2       50.63       46.96     10.16 o 
  11   4   2       24.46       29.25      8.83 o 
  12   4   2        3.05        3.83      6.83 o 
  13   4   2       24.30       26.24     10.25 o 
  14   4   2       12.98       10.08      9.93 o 
  15   4   2        6.23        0.68     13.38 o 
 -14   5   2        0.02        0.66     12.42 o 
 -13   5   2        7.23        7.14     12.23 o 
 -12   5   2        0.03        3.31     11.09 o 
 -11   5   2        0.21       -1.82      9.87 o 
 -10   5   2      171.74      182.83     23.48 o 
  -9   5   2      152.25      144.62     20.51 o 
  -8   5   2       24.40       37.46     12.34 o 
  -7   5   2        3.99        1.90      6.10 o 
  -6   5   2        0.99        0.41      5.59 o 
  -5   5   2       23.60       23.93      7.66 o 
  -4   5   2       58.46       66.85     10.53 o 
  -3   5   2      580.82      612.50     23.53 o 
  -2   5   2        9.43       13.35      6.09 o 
  -1   5   2       92.20      107.87     14.99 o 
   0   5   2       82.85      109.94     14.94 o 
   1   5   2       57.27       69.07     10.04 o 
   2   5   2      439.66      450.43     20.84 o 
   3   5   2       31.74       36.00     10.63 o 
   4   5   2        8.41        9.55      7.36 o 
   5   5   2        0.92        3.25      6.93 o 
   6   5   2        0.12       -2.70      6.63 o 
   7   5   2        3.54        5.26      8.32 o 
   8   5   2       29.85       25.62     12.31 o 
   9   5   2      105.39       86.58     18.05 o 
  10   5   2       27.22       23.67     12.50 o 
  11   5   2       11.59       22.33     13.24 o 
  12   5   2       11.28       19.35     13.88 o 
  13   5   2        5.31        1.82     14.12 o 
 -11   6   2        0.05       -0.88     13.16 o 
 -10   6   2        1.08       -3.11     11.00 o 
  -9   6   2        9.73       10.65     12.96 o 
  -8   6   2        9.65        5.42     11.47 o 
  -7   6   2        5.92        3.75     10.59 o 
  -6   6   2       90.14       95.15     18.76 o 
  -5   6   2        0.53       -0.42     10.66 o 
  -4   6   2       70.33       94.16     18.19 o 
  -3   6   2        7.19        2.97      8.31 o 
  -2   6   2       94.01      119.08     18.06 o 
  -1   6   2       85.40       81.06     15.22 o 
   0   6   2       58.46       80.94     16.07 o 
   1   6   2       93.95      116.10     26.15 o 
   2   6   2       22.10       26.18     11.52 o 
   3   6   2        0.27        0.91      8.33 o 
   4   6   2        0.09       -0.89      9.17 o 
   5   6   2        2.64       -2.52      8.45 o 
   6   6   2        4.51       -0.37     10.16 o 
   7   6   2        7.57        5.23     12.03 o 
   8   6   2        0.87       -0.15     11.20 o 
   9   6   2        1.27        4.83     12.66 o 
  10   6   2        2.79        4.11     20.44 o 
  -3   7   2       15.11       31.37     23.99 o 
  -2   7   2       11.97       18.86     21.66 o 
  -1   7   2        9.97       24.27     20.82 o 
   0   7   2       24.32       24.27     22.22 o 
   1   7   2        2.11       -1.21     18.58 o 
   2   7   2        2.18        6.35     20.91 o 
 -20   1   3        0.01        6.53     12.83 o 
 -19   1   3       24.16       37.58     13.83 o 
 -18   1   3        4.54       -2.24      6.88 o 
 -17   1   3        0.19       -0.51      5.75 o 
 -16   1   3       68.36       69.76     11.03 o 
 -15   1   3      122.70      116.87     11.08 o 
 -14   1   3      469.49      449.40     22.39 o 
 -13   1   3      428.77      382.41     32.59 o 
 -12   1   3        4.01        3.19      2.97 o 
 -11   1   3        5.46        5.68      3.17 o 
 -10   1   3       16.24       15.24      3.56 o 
  -9   1   3      101.16      120.28      7.08 o 
  -8   1   3      270.54      293.89     18.57 o 
  -7   1   3       35.54       39.05      3.98 o 
  -6   1   3     1404.16     1483.14     95.50 o 
  -5   1   3      794.13      787.99     54.93 o 
  -4   1   3     2992.46     3234.09    176.78 o 
  -3   1   3     2630.48     2851.88    106.57 o 
  -2   1   3    13790.18    18523.79    516.88 o 
  -1   1   3    10834.29    14209.66    329.99 o 
   0   1   3    14606.73    18461.40    494.48 o 
   1   1   3    12444.16    14460.73    230.76 o 
   2   1   3      854.65      847.70     15.55 o 
   3   1   3      188.85      173.90     12.05 o 
   4   1   3      114.52      103.22      4.22 o 
   5   1   3      141.01      146.44      4.99 o 
   6   1   3      147.33      150.59      5.60 o 
   7   1   3      141.66      157.93      6.12 o 
   8   1   3       10.94        8.45      2.74 o 
   9   1   3      181.55      203.88      7.92 o 
  10   1   3        2.38        2.98      3.84 o 
  11   1   3        0.95        3.79      3.86 o 
  12   1   3       11.27       14.38      5.33 o 
  13   1   3       94.44      111.45     10.87 o 
  14   1   3       85.87       95.17     12.86 o 
  15   1   3       72.00       65.31     12.53 o 
  16   1   3        5.37        9.62     16.52 o 
  17   1   3        1.24        0.93     17.64 o 
  18   1   3        0.57        9.24     19.14 o 
 -20   2   3       39.21       45.45     18.24 o 
 -19   2   3       16.84       23.88     13.85 o 
 -18   2   3        1.27        0.19     10.02 o 
 -17   2   3       20.12       19.97     10.29 o 
 -16   2   3       49.87       60.74     13.77 o 
 -15   2   3      232.00      236.35     16.62 o 
 -14   2   3        6.78        8.93      5.59 o 
 -13   2   3       38.18       32.63      7.46 o 
 -12   2   3        0.21        1.18      3.66 o 
 -11   2   3      369.76      359.15     26.90 o 
 -10   2   3      958.44      889.88     24.44 o 
  -9   2   3       53.43       55.91      8.13 o 
  -8   2   3      840.68      865.86     18.37 o 
  -7   2   3     1568.18     1582.78     58.27 o 
  -6   2   3      809.21      769.87     25.26 o 
  -5   2   3     2518.20     2463.38     77.38 o 
  -4   2   3     1089.78     1119.57     59.88 o 
  -3   2   3      918.46      801.08     30.12 o 
  -2   2   3       88.04       97.26      6.13 o 
  -1   2   3       53.55       70.81      5.38 o 
   0   2   3      731.90      589.53     76.70 o 
   1   2   3     2199.38     2211.47     84.36 o 
   2   2   3     2723.33     2657.50     76.55 o 
   3   2   3       99.86      101.33      7.55 o 
   4   2   3     2258.00     2222.97     57.14 o 
   5   2   3      711.50      686.18     32.58 o 
   6   2   3      127.91      133.15      6.94 o 
   7   2   3       78.03       69.60      7.03 o 
   8   2   3      132.72      129.83      9.35 o 
   9   2   3       13.97       15.20      4.55 o 
  10   2   3      154.40      152.51     10.70 o 
  11   2   3        4.08        0.96      4.06 o 
  12   2   3        3.22        2.52      4.68 o 
  13   2   3      181.79      168.44     15.84 o 
  14   2   3        0.15        4.01      6.95 o 
  15   2   3        0.97       -0.50      7.27 o 
  16   2   3       67.07       71.35     17.88 o 
  17   2   3       12.95       19.44     13.64 o 
  18   2   3        1.25       10.78     16.31 o 
 -19   3   3       18.88       18.45     16.11 o 
 -18   3   3       38.91       40.74     15.44 o 
 -17   3   3       18.30       13.26     11.42 o 
 -16   3   3       63.52       52.32     14.55 o 
 -15   3   3       95.18       89.15     16.80 o 
 -14   3   3        3.76        1.54      6.62 o 
 -13   3   3        0.20        0.56      5.51 o 
 -12   3   3       16.37       18.37      6.84 o 
 -11   3   3      235.92      235.03     16.86 o 
 -10   3   3      529.20      492.80     36.81 o 
  -9   3   3      295.44      308.22     15.78 o 
  -8   3   3      448.55      445.60     32.13 o 
  -7   3   3       90.78       87.78      9.49 o 
  -6   3   3      344.12      363.59     18.04 o 
  -5   3   3      239.02      258.09      9.16 o 
  -4   3   3     1312.89     1260.18     41.42 o 
  -3   3   3      115.07      109.02      8.39 o 
  -2   3   3      125.56      155.72     12.73 o 
  -1   3   3      220.56      255.94     11.36 o 
   0   3   3        2.76        6.05      3.17 o 
   1   3   3      277.12      232.21     47.35 o 
   2   3   3       82.57       96.56      5.84 o 
   3   3   3     1059.23     1010.72     42.86 o 
   4   3   3      156.46      162.85      8.82 o 
   5   3   3     1030.58      958.20     45.81 o 
   6   3   3      350.65      338.85     15.27 o 
   7   3   3       54.99       64.09      7.68 o 
   8   3   3      508.60      468.82     19.05 o 
   9   3   3       27.08       22.74      6.50 o 
  10   3   3      120.82      110.31     13.01 o 
  11   3   3        5.13        9.31      5.85 o 
  12   3   3        1.53       -0.01      5.96 o 
  13   3   3       62.43       81.42     14.49 o 
  14   3   3        0.08        1.21      7.73 o 
  15   3   3      125.09      147.44     18.61 o 
  16   3   3        8.61        8.66     10.90 o 
  17   3   3        6.73        8.10     13.31 o 
 -17   4   3        2.07        9.61     15.04 o 
 -16   4   3       24.53       31.46     14.31 o 
 -15   4   3       67.03       62.27     17.09 o 
 -14   4   3       26.41       28.79     12.41 o 
 -13   4   3      168.34      202.67     23.94 o 
 -12   4   3        9.58       14.36     10.25 o 
 -11   4   3      338.76      352.69     25.75 o 
 -10   4   3       97.45      107.24     13.00 o 
  -9   4   3      229.91      227.30     22.07 o 
  -8   4   3        4.45        1.74      4.60 o 
  -7   4   3       36.11       37.32      7.86 o 
  -6   4   3      325.89      341.38     16.69 o 
  -5   4   3        0.33        3.35      4.11 o 
  -4   4   3      135.41      136.56     11.52 o 
  -3   4   3      416.71      417.20     20.83 o 
  -2   4   3      175.93      176.29     15.27 o 
  -1   4   3      200.11      213.04     15.40 o 
   0   4   3        7.97        7.93      4.45 o 
   1   4   3      166.67      182.14     11.99 o 
   2   4   3       30.99       19.29      7.12 o 
   3   4   3        2.47        1.60      4.40 o 
   4   4   3       23.35       20.59      5.98 o 
   5   4   3        3.45       -0.35      4.82 o 
   6   4   3       58.44       59.90      9.65 o 
   7   4   3       96.55      115.25     14.27 o 
   8   4   3        9.67       10.95      6.09 o 
   9   4   3      182.89      209.21     17.62 o 
  10   4   3       37.58       38.84      9.60 o 
  11   4   3       63.82       63.98     12.49 o 
  12   4   3      144.04      157.07     18.00 o 
  13   4   3        0.46        0.67      8.18 o 
  14   4   3       11.74       16.67     11.00 o 
  15   4   3        0.00        3.18     12.18 o 
 -15   5   3       19.46       13.74     17.56 o 
 -14   5   3       26.83       23.87     14.33 o 
 -13   5   3        0.26        1.49     11.40 o 
 -12   5   3       36.23       26.88     14.80 o 
 -11   5   3       14.29       12.33     11.81 o 
 -10   5   3       16.61       31.39     12.87 o 
  -9   5   3       39.43       58.69     15.01 o 
  -8   5   3        0.07       -1.61      6.33 o 
  -7   5   3       12.21       16.56      7.48 o 
  -6   5   3        2.54        6.83      6.43 o 
  -5   5   3        6.58        2.77      5.62 o 
  -4   5   3      125.85      132.24     13.54 o 
  -3   5   3       55.76       61.65      9.95 o 
  -2   5   3       36.14       55.69     14.38 o 
  -1   5   3        8.71       12.97      7.22 o 
   0   5   3       79.25       83.77     13.50 o 
   1   5   3       57.90       65.51     10.36 o 
   2   5   3      304.39      276.09     26.65 o 
   3   5   3       72.04       73.21     13.96 o 
   4   5   3       10.23        9.21      7.38 o 
   5   5   3        0.04        0.07      6.86 o 
   6   5   3      214.28      215.31     22.76 o 
   7   5   3       46.63       43.90     13.57 o 
   8   5   3       95.37       74.29     16.37 o 
   9   5   3        0.03       -4.28      9.23 o 
  10   5   3       63.29       67.51     17.21 o 
  11   5   3       47.45       67.78     18.53 o 
  12   5   3        7.63        6.48     13.08 o 
  13   5   3        0.00       -1.12     21.00 o 
 -11   6   3       12.77        6.70     13.30 o 
 -10   6   3        1.43        0.68     11.87 o 
  -9   6   3        4.21        1.75     11.15 o 
  -8   6   3        8.98        7.77     11.74 o 
  -7   6   3        5.11        5.46     11.66 o 
  -6   6   3       12.65        1.26     10.41 o 
  -5   6   3       25.62       26.91     11.84 o 
  -4   6   3       22.48       23.45     11.59 o 
  -3   6   3      163.73      162.01     21.14 o 
  -2   6   3      254.01      283.67     23.89 o 
  -1   6   3        0.36       -5.59      8.76 o 
   0   6   3       11.23        5.32     12.88 o 
   1   6   3        7.28        2.75      9.27 o 
   2   6   3        0.01        3.91      8.28 o 
   3   6   3       15.17       10.79     10.16 o 
   4   6   3        0.07        0.05      9.38 o 
   5   6   3       27.96       25.01     12.45 o 
   6   6   3        1.63        0.05      9.81 o 
   7   6   3        6.64        6.96     10.12 o 
   8   6   3        8.11       11.15     12.69 o 
   9   6   3       31.47       46.55     18.26 o 
  -3   7   3        2.17        3.73     20.63 o 
  -2   7   3        0.99       -3.36     17.74 o 
  -1   7   3        2.60        9.52     20.54 o 
   0   7   3        6.46        7.28     19.79 o 
   1   7   3        3.86       -7.00     19.70 o 
 -19   0   4       41.33       33.32     13.08 o 
 -18   0   4        8.84       28.90     10.59 o 
 -17   0   4        1.26        1.84      6.48 o 
 -16   0   4       11.55        8.84      5.80 o 
 -15   0   4       97.07       94.52     11.39 o 
 -14   0   4      164.85      139.16     12.15 o 
 -13   0   4       45.25       42.07      7.24 o 
 -12   0   4      133.21      152.45     18.99 o 
 -11   0   4      138.28      139.34     15.37 o 
 -10   0   4        8.66       14.34      4.60 o 
  -9   0   4        7.20        4.17      3.97 o 
  -8   0   4      509.45      405.13     57.92 o 
  -7   0   4      786.50      759.49     90.22 o 
  -6   0   4     5430.10     5463.64    996.11 o 
  -5   0   4       35.15       42.97      8.03 o 
  -4   0   4      936.79     1164.09     31.16 o 
  -3   0   4      559.37      632.01     20.97 o 
  -2   0   4    13680.97    19971.56   2982.30 o 
  -1   0   4    13744.36    17943.73   1063.71 o 
   0   0   4     5143.58     5701.22    297.81 o 
   1   0   4     2484.45     2474.81     55.19 o 
   2   0   4     1661.71     1711.97     29.89 o 
   3   0   4     2239.00     2437.46    114.54 o 
   4   0   4       80.21       64.66      6.35 o 
   5   0   4       89.41       84.45     16.31 o 
   6   0   4      471.71      375.22     62.45 o 
   7   0   4      408.73      404.58     38.06 o 
   8   0   4     1640.53     1676.23    210.91 o 
   9   0   4      489.03      485.99     50.21 o 
  10   0   4        0.47        2.14      4.35 o 
  11   0   4      333.63      362.46     20.84 o 
  12   0   4      281.01      280.11     19.80 o 
  13   0   4       19.04       22.22     14.10 o 
  14   0   4       61.00       66.77     21.57 o 
  15   0   4       41.29       31.84     19.24 o 
  16   0   4        0.05        6.53     16.52 o 
  17   0   4        6.27        9.62     18.76 o 
  18   0   4       34.15       52.57     25.21 o 
 -21   1   4       24.78       27.98     16.65 o 
 -20   1   4        0.47        4.10     10.83 o 
 -19   1   4       58.01       61.28     15.42 o 
 -18   1   4        0.02        0.50      6.63 o 
 -17   1   4       22.24       26.55      8.25 o 
 -16   1   4      207.37      200.34     16.47 o 
 -15   1   4       65.86       68.56     10.42 o 
 -14   1   4       61.02       70.33      9.99 o 
 -13   1   4      739.80      695.20     39.86 o 
 -12   1   4      197.08      174.12     15.86 o 
 -11   1   4      289.96      287.05     21.57 o 
 -10   1   4        1.04        1.25      2.60 o 
  -9   1   4      972.26      899.09     76.73 o 
  -8   1   4     1027.64     1076.94     82.73 o 
  -7   1   4     2203.80     2353.24    152.89 o 
  -6   1   4     1706.05     1991.53     90.49 o 
  -5   1   4      631.01      648.84     39.27 o 
  -4   1   4     2957.81     3429.45    150.90 o 
  -3   1   4     3779.83     4365.82     79.95 o 
  -2   1   4     3318.98     3730.92     67.63 o 
  -1   1   4    13282.73    16232.47    878.23 o 
   0   1   4     4736.38     5386.64    202.59 o 
   1   1   4      788.22      768.48     49.42 o 
   2   1   4     2371.57     2388.04     74.28 o 
   3   1   4      537.99      504.99     13.50 o 
   4   1   4      178.72      171.75     11.82 o 
   5   1   4      343.01      307.26     10.92 o 
   6   1   4      381.21      396.23     11.16 o 
   7   1   4       83.07       76.65      5.02 o 
   8   1   4       41.62       41.74      4.99 o 
   9   1   4      180.83      188.63     10.54 o 
  10   1   4      239.57      236.10     17.58 o 
  11   1   4      423.53      405.74     30.68 o 
  12   1   4       86.80       97.78     10.04 o 
  13   1   4       83.24       68.86     11.18 o 
  14   1   4      106.28      131.39     14.99 o 
  15   1   4       68.33       81.58     13.87 o 
  16   1   4        1.53       -0.09     16.52 o 
  17   1   4        0.14       -3.08     17.18 o 
  18   1   4        0.33       -2.99     17.55 o 
 -20   2   4        0.02        1.82     12.59 o 
 -19   2   4       72.49       74.40     17.65 o 
 -18   2   4       33.36       28.81     12.21 o 
 -17   2   4       28.41       24.90     10.80 o 
 -16   2   4      208.36      210.66     17.49 o 
 -15   2   4      231.12      232.07     17.30 o 
 -14   2   4      250.63      259.06     16.01 o 
 -13   2   4       43.03       48.44      8.48 o 
 -12   2   4       87.86       82.97     13.18 o 
 -11   2   4       67.85       80.96      9.83 o 
 -10   2   4      225.34      227.92     27.88 o 
  -9   2   4        6.27        5.28      3.64 o 
  -8   2   4      299.38      323.84     17.94 o 
  -7   2   4       28.98       27.03      5.40 o 
  -6   2   4       31.62       34.66      5.77 o 
  -5   2   4     1051.71     1111.37     45.69 o 
  -4   2   4        0.03        0.62      2.30 o 
  -3   2   4     3909.87     3941.88     40.12 o 
  -2   2   4      309.31      293.42     11.09 o 
  -1   2   4      107.37       88.74      4.84 o 
   0   2   4      183.13      191.63      8.11 o 
   1   2   4      966.49     1071.95     43.76 o 
   2   2   4      658.89      701.98     30.01 o 
   3   2   4        8.47       10.09      2.99 o 
   4   2   4        6.72        4.09      2.86 o 
   5   2   4     1069.99     1125.62     42.10 o 
   6   2   4       24.92       29.37      5.15 o 
   7   2   4      749.46      725.71     25.90 o 
   8   2   4       17.24       13.28      4.27 o 
   9   2   4      271.75      257.05     14.79 o 
  10   2   4       58.87       52.67      7.54 o 
  11   2   4       66.55       65.62      8.93 o 
  12   2   4       67.04       70.02      9.54 o 
  13   2   4       41.69       37.61      9.34 o 
  14   2   4       21.48       12.80      8.45 o 
  15   2   4        5.19        6.57     10.79 o 
  16   2   4       16.85       23.44     13.62 o 
  17   2   4        9.91        9.72     14.13 o 
 -19   3   4        3.48       -0.30     12.76 o 
 -18   3   4        5.89        4.06     11.15 o 
 -17   3   4       16.99       18.68     11.59 o 
 -16   3   4        4.04        0.21      8.11 o 
 -15   3   4      141.63      133.94     19.54 o 
 -14   3   4        2.03        3.79      5.48 o 
 -13   3   4       19.83       23.33      7.44 o 
 -12   3   4       93.06       91.35     11.69 o 
 -11   3   4      220.14      221.50     14.97 o 
 -10   3   4      318.32      323.09     16.68 o 
  -9   3   4      177.00      168.71     12.92 o 
  -8   3   4      443.21      413.17     17.50 o 
  -7   3   4       17.35       22.46      5.82 o 
  -6   3   4       52.82       52.79      7.63 o 
  -5   3   4       35.39       36.41      6.48 o 
  -4   3   4      383.57      339.08     13.92 o 
  -3   3   4     1590.95     1597.73     28.79 o 
  -2   3   4        7.82        5.29      3.42 o 
  -1   3   4        8.47       10.42      3.70 o 
   0   3   4      295.86      217.28     42.57 o 
   1   3   4      253.94      273.68     12.27 o 
   2   3   4       10.67       15.63      3.91 o 
   3   3   4       34.04       34.37      5.16 o 
   4   3   4      251.16      225.87     12.24 o 
   5   3   4      128.54      125.36      9.57 o 
   6   3   4       68.33       73.57      8.13 o 
   7   3   4        0.42       -1.94      3.18 o 
   8   3   4        0.94       -0.33      3.64 o 
   9   3   4       34.77       33.01      6.75 o 
  10   3   4        3.27        2.70      4.65 o 
  11   3   4       90.96      100.66     13.17 o 
  12   3   4       26.14       21.42      8.40 o 
  13   3   4       33.24       32.87     10.06 o 
  14   3   4        1.86        6.62     10.52 o 
  15   3   4        0.09        3.72      9.74 o 
  16   3   4       17.71       24.26     13.36 o 
 -17   4   4        0.15       -1.62     12.64 o 
 -16   4   4        2.99        6.93     11.53 o 
 -15   4   4        9.82        5.33     11.55 o 
 -14   4   4       49.03       33.19     13.20 o 
 -13   4   4        0.12       -1.04      9.10 o 
 -12   4   4        0.06        2.30      7.03 o 
 -11   4   4       35.11       37.99      9.63 o 
 -10   4   4      133.92      127.79     13.87 o 
  -9   4   4       73.42       72.20     10.69 o 
  -8   4   4      568.45      559.35     22.32 o 
  -7   4   4       31.29       28.43      7.16 o 
  -6   4   4       56.06       51.80      8.67 o 
  -5   4   4      300.05      278.30     14.83 o 
  -4   4   4      105.01       92.92     10.09 o 
  -3   4   4      319.24      277.01     13.91 o 
  -2   4   4       10.42        9.63      4.64 o 
  -1   4   4       96.18       94.72      9.21 o 
   0   4   4       68.76       67.31     10.69 o 
   1   4   4      101.33       56.00     32.25 o 
   2   4   4       76.14       90.57      9.79 o 
   3   4   4      147.86      141.42     14.77 o 
   4   4   4      252.82      264.91     12.98 o 
   5   4   4      193.90      179.31     11.84 o 
   6   4   4        5.48        8.38      5.30 o 
   7   4   4       26.76       19.73      7.22 o 
   8   4   4       15.15       17.52      6.35 o 
   9   4   4        5.20        5.55      6.04 o 
  10   4   4       46.41       60.50     11.44 o 
  11   4   4        0.35        4.22      7.09 o 
  12   4   4       51.53       55.55     16.17 o 
  13   4   4        7.76       10.51      9.66 o 
  14   4   4        3.29        1.53     10.82 o 
 -15   5   4       14.78       17.24     15.66 o 
 -14   5   4       19.69       22.78     13.73 o 
 -13   5   4        0.08       -1.49     10.96 o 
 -12   5   4      168.69      191.30     25.19 o 
 -11   5   4       74.92       79.97     17.85 o 
 -10   5   4        9.22       13.40     11.39 o 
  -9   5   4        1.85        1.68      6.95 o 
  -8   5   4       10.95       12.81      7.31 o 
  -7   5   4       46.86       75.63     12.17 o 
  -6   5   4       59.67       70.98     11.36 o 
  -5   5   4      194.26      214.75     15.94 o 
  -4   5   4       25.21       24.61      8.01 o 
  -3   5   4        8.57        8.50      7.42 o 
  -2   5   4       86.35       89.83     11.56 o 
  -1   5   4      121.58      127.24     16.21 o 
   0   5   4       26.80       37.40      8.43 o 
   1   5   4       25.79       21.54      8.85 o 
   2   5   4       63.19       63.05     12.64 o 
   3   5   4       92.36      122.20     17.47 o 
   4   5   4      160.31      152.07     19.18 o 
   5   5   4      148.87      156.91     19.68 o 
   6   5   4       90.69       76.39     16.53 o 
   7   5   4      155.03      157.62     29.80 o 
   8   5   4        1.05        3.13      7.42 o 
   9   5   4       26.05       28.13     13.20 o 
  10   5   4        3.76       -2.89     10.53 o 
  11   5   4       10.95        9.21     13.00 o 
  12   5   4        0.89        8.55     15.72 o 
 -11   6   4       15.04       26.65     14.54 o 
 -10   6   4       13.92        9.93     12.73 o 
  -9   6   4        6.31       11.94     12.97 o 
  -8   6   4        1.53       -1.20     10.84 o 
  -7   6   4       16.58       23.70     12.97 o 
  -6   6   4        5.47        0.06      9.65 o 
  -5   6   4       17.47       17.39     11.24 o 
  -4   6   4        1.04       -2.66      9.14 o 
  -3   6   4        7.17        3.59      9.24 o 
  -2   6   4       19.05       18.11     15.59 o 
  -1   6   4        0.29       -3.83     11.11 o 
   0   6   4        2.89        8.67     10.40 o 
   1   6   4       15.58       29.08     12.28 o 
   2   6   4       48.14       58.85     14.93 o 
   3   6   4       45.43       49.16     14.71 o 
   4   6   4       80.83       66.81     16.30 o 
   5   6   4       17.56       12.06     11.11 o 
   6   6   4       20.12       13.07     11.42 o 
   7   6   4       11.25       10.02     12.05 o 
   8   6   4        0.01       -1.61     13.07 o 
  -2   7   4        1.19        8.31     22.13 o 
  -1   7   4       17.02       12.51     21.85 o 
 -21   1   5        0.95        9.05     13.28 o 
 -20   1   5       35.48       42.40     15.27 o 
 -19   1   5       11.47        9.08      8.80 o 
 -18   1   5        8.73        8.34      6.97 o 
 -17   1   5        0.01        1.99      5.77 o 
 -16   1   5      202.54      191.93     16.16 o 
 -15   1   5        6.29        7.35      5.37 o 
 -14   1   5      164.24      135.90     13.05 o 
 -13   1   5      483.08      491.19     19.92 o 
 -12   1   5     1612.98     1621.83    125.98 o 
 -11   1   5      372.36      379.76     50.71 o 
 -10   1   5      791.35      768.29     68.64 o 
  -9   1   5        7.72       11.03      4.22 o 
  -8   1   5       69.00       80.64      8.10 o 
  -7   1   5       26.47       43.37      7.01 o 
  -6   1   5        0.55        3.99      2.57 o 
  -5   1   5      540.46      530.22     32.11 o 
  -4   1   5     2362.83     2774.89     27.41 o 
  -3   1   5     3291.43     3849.03     52.60 o 
  -2   1   5        1.50        5.23      1.86 o 
  -1   1   5     1852.60     2068.67    129.93 o 
   0   1   5     3731.79     3925.29    199.50 o 
   1   1   5     3427.57     3513.10    183.06 o 
   2   1   5       39.06       48.27      5.33 o 
   3   1   5        5.31        4.91      2.88 o 
   4   1   5        5.08        6.75      2.63 o 
   5   1   5      730.60      741.08     21.59 o 
   6   1   5      698.84      675.83     16.10 o 
   7   1   5      341.33      346.84     15.52 o 
   8   1   5      399.61      372.60     13.59 o 
   9   1   5      664.63      651.75     24.57 o 
  10   1   5      294.12      283.61     16.94 o 
  11   1   5      125.55      135.86     11.00 o 
  12   1   5      144.76      149.44     14.32 o 
  13   1   5       79.94       89.20     13.02 o 
  14   1   5       28.12       26.00     10.19 o 
  15   1   5        2.64        4.67     12.05 o 
  16   1   5        7.80        7.19     18.58 o 
  17   1   5       11.86        6.72     17.74 o 
 -20   2   5       43.03       31.55     15.39 o 
 -19   2   5       11.79        6.25     10.51 o 
 -18   2   5       20.94       21.80     11.57 o 
 -17   2   5       46.67       59.18     11.44 o 
 -16   2   5       32.31       38.42      9.06 o 
 -15   2   5        2.45        1.86      5.11 o 
 -14   2   5      197.44      183.34     14.68 o 
 -13   2   5       26.51       25.78      6.61 o 
 -12   2   5     1232.31     1212.77     56.05 o 
 -11   2   5      112.97      111.46     11.11 o 
 -10   2   5       71.34       76.69      9.40 o 
  -9   2   5      137.40      131.50     10.58 o 
  -8   2   5      167.21      166.24     12.23 o 
  -7   2   5     1439.57     1352.55     45.50 o 
  -6   2   5       22.51       26.36      5.13 o 
  -5   2   5      742.44      850.65     21.54 o 
  -4   2   5      221.11      238.80      7.33 o 
  -3   2   5      924.62      943.40     31.34 o 
  -2   2   5     2967.29     3385.35     89.25 o 
  -1   2   5      899.61      768.33     59.98 o 
   0   2   5      652.41      686.41     24.11 o 
   1   2   5      136.86       97.59      6.81 o 
   2   2   5        4.45        7.00      2.60 o 
   3   2   5      717.64      654.90     34.32 o 
   4   2   5        4.90        7.84      3.77 o 
   5   2   5      496.66      490.93     17.04 o 
   6   2   5      143.13      143.93      9.05 o 
   7   2   5      695.05      595.46     33.21 o 
   8   2   5      278.48      264.71     12.47 o 
   9   2   5       99.88      104.95      9.69 o 
  10   2   5      499.35      510.31     38.67 o 
  11   2   5       46.87       46.23      8.05 o 
  12   2   5      174.10      182.82     13.90 o 
  13   2   5        0.43        0.28      6.43 o 
  14   2   5       49.71       44.55     13.43 o 
  15   2   5       54.66       65.11     17.33 o 
  16   2   5       11.89       11.03     13.76 o 
  17   2   5        3.83       21.38     23.71 o 
 -19   3   5        0.18       -0.97     12.62 o 
 -18   3   5      121.19      137.58     23.03 o 
 -17   3   5       81.57       85.17     18.38 o 
 -16   3   5        2.14        0.13      8.44 o 
 -15   3   5       72.76       82.71     13.12 o 
 -14   3   5        3.49        2.81      5.70 o 
 -13   3   5      379.22      362.59     19.38 o 
 -12   3   5       64.86       70.59     10.83 o 
 -11   3   5      231.98      223.46     14.79 o 
 -10   3   5       79.46       82.43     10.47 o 
  -9   3   5      141.38      129.98     12.06 o 
  -8   3   5      764.96      706.67     22.71 o 
  -7   3   5       46.96       60.28      8.09 o 
  -6   3   5     1087.99     1087.04     27.72 o 
  -5   3   5      507.23      430.34     16.10 o 
  -4   3   5       43.30       35.93      6.26 o 
  -3   3   5     1976.24     1895.42     41.06 o 
  -2   3   5       71.80       73.79      7.30 o 
  -1   3   5     1012.98     1002.57     28.00 o 
   0   3   5        0.57       -0.28      2.13 o 
   1   3   5      512.38      533.54     29.80 o 
   2   3   5      618.90      621.68     25.68 o 
   3   3   5      373.45      356.19     15.25 o 
   4   3   5     1282.45     1262.16     28.99 o 
   5   3   5       82.90       80.73      9.64 o 
   6   3   5       98.65      102.65      9.46 o 
   7   3   5       16.04       15.03      5.12 o 
   8   3   5       34.20       33.42      5.95 o 
   9   3   5       91.88       98.78     10.53 o 
  10   3   5       71.53       52.58      9.78 o 
  11   3   5       16.91       33.00      8.98 o 
  12   3   5        2.25        6.99      6.66 o 
  13   3   5       33.06       31.44     10.60 o 
  14   3   5       21.83       25.40     10.78 o 
  15   3   5        0.39       -0.24     10.32 o 
  16   3   5        5.29        3.76     16.59 o 
 -17   4   5        1.48        0.32     12.77 o 
 -16   4   5        1.82        1.66     10.74 o 
 -15   4   5        0.91        0.36      9.97 o 
 -14   4   5        1.29        1.17      9.66 o 
 -13   4   5       29.88       28.57      9.88 o 
 -12   4   5        0.89       -0.43      6.26 o 
 -11   4   5      169.41      178.95     16.45 o 
 -10   4   5        0.21       -0.30      5.30 o 
  -9   4   5      123.58      129.99     13.61 o 
  -8   4   5        4.28        5.59      5.25 o 
  -7   4   5        4.15        7.88      5.15 o 
  -6   4   5       24.24       30.59      7.21 o 
  -5   4   5       81.30       93.93     10.42 o 
  -4   4   5       11.97       11.51      4.77 o 
  -3   4   5      243.69      239.64     13.10 o 
  -2   4   5      267.16      241.78     12.89 o 
  -1   4   5        3.64        2.81      4.85 o 
   0   4   5      363.23      242.67    112.81 o 
   1   4   5        1.75        3.02      4.94 o 
   2   4   5      403.31      425.03     23.18 o 
   3   4   5      760.95      722.84     27.85 o 
   4   4   5      243.31      248.24     19.02 o 
   5   4   5       25.33       19.27      6.06 o 
   6   4   5        0.72       -0.24      4.67 o 
   7   4   5       89.41       91.54     12.76 o 
   8   4   5       14.23       16.11      7.52 o 
   9   4   5       12.41        9.26      7.00 o 
  10   4   5       22.37       23.01      8.89 o 
  11   4   5        0.10       -6.65      6.63 o 
  12   4   5        0.00        0.14      8.48 o 
  13   4   5       14.94       27.11     12.23 o 
  14   4   5        0.00        0.92     11.26 o 
 -15   5   5        8.14       16.78     15.61 o 
 -14   5   5        2.61        0.45     10.35 o 
 -13   5   5       30.11       33.66     14.42 o 
 -12   5   5       55.17       51.76     16.42 o 
 -11   5   5       66.29       63.03     16.31 o 
 -10   5   5       12.16       13.33      8.65 o 
  -9   5   5       22.82       20.10      8.60 o 
  -8   5   5       77.38       87.14     12.76 o 
  -7   5   5        3.00        5.00      6.57 o 
  -6   5   5        4.41        2.32      5.85 o 
  -5   5   5       26.46       29.67      8.33 o 
  -4   5   5      113.03      115.01     16.17 o 
  -3   5   5      112.91       93.17     14.79 o 
  -2   5   5        0.75        2.34      6.59 o 
  -1   5   5       82.06       81.84     11.51 o 
   0   5   5       54.59       61.08     12.77 o 
   1   5   5       75.03       84.48     14.10 o 
   2   5   5       66.70       71.94     13.44 o 
   3   5   5        0.22       -0.93      8.59 o 
   4   5   5       55.80       45.21     12.33 o 
   5   5   5       35.28       37.83     12.83 o 
   6   5   5        8.32        0.13      8.75 o 
   7   5   5       25.93       15.80     11.13 o 
   8   5   5        5.09        1.38      9.87 o 
   9   5   5        6.85        2.86     10.49 o 
  10   5   5       11.99       16.94     13.96 o 
  11   5   5        0.01        0.60     13.47 o 
 -11   6   5        7.60        4.63     12.18 o 
 -10   6   5        0.72        3.76     11.65 o 
  -9   6   5       17.69       27.05     14.77 o 
  -8   6   5        4.04        5.27     11.51 o 
  -7   6   5        1.57       -1.04     10.27 o 
  -6   6   5       22.59       29.59     12.66 o 
  -5   6   5       53.39       45.68     14.57 o 
  -4   6   5        6.22        3.76     10.16 o 
  -3   6   5        1.24        5.23     12.23 o 
  -2   6   5        3.24        7.10      9.58 o 
  -1   6   5        1.42        4.39     12.70 o 
   0   6   5        0.50       -9.71     11.67 o 
   1   6   5        3.26        1.57      9.25 o 
   2   6   5        1.81        4.88     10.00 o 
   3   6   5       21.57       16.85     10.86 o 
   4   6   5        0.28        5.68      9.92 o 
   5   6   5        1.16        0.05      9.44 o 
   6   6   5        0.00       -2.82     10.29 o 
   7   6   5        1.71        8.52     11.17 o 
   8   6   5        5.40        5.40     14.18 o 
 -21   0   6        0.56        4.95     18.11 o 
 -20   0   6      100.50      108.25     28.30 o 
 -19   0   6        2.75        5.41     13.72 o 
 -18   0   6       53.58       51.45     18.49 o 
 -17   0   6       23.27       22.69     12.42 o 
 -16   0   6      121.99      102.95     22.05 o 
 -15   0   6     2854.50     2786.69    279.30 o 
 -14   0   6      315.62      298.47     19.65 o 
 -13   0   6      153.92      149.24     15.36 o 
 -12   0   6      437.46      403.60     35.73 o 
 -11   0   6       12.92       35.20     11.86 o 
 -10   0   6      248.11      257.19     22.27 o 
  -9   0   6       56.13       77.15     14.38 o 
  -8   0   6      861.81     1060.21     40.41 o 
  -7   0   6      506.12      453.72     25.26 o 
  -6   0   6     2531.83     3065.36     63.08 o 
  -5   0   6     9124.57    12597.71    138.03 o 
  -4   0   6      642.16      593.67     89.72 o 
  -3   0   6    10423.23    13082.07   1729.77 o 
  -2   0   6     5393.04     6296.09    650.96 o 
  -1   0   6     2730.05     2831.08     62.57 o 
   0   0   6     1643.24     1577.12     48.89 o 
   1   0   6      106.18      114.70      7.00 o 
   2   0   6        5.09       11.34      3.43 o 
   3   0   6      491.72      534.76     37.50 o 
   4   0   6      313.66      313.91     37.42 o 
   5   0   6      205.53      184.45     17.44 o 
   6   0   6     1417.48     1382.72     94.07 o 
   7   0   6      412.12      464.82     47.77 o 
   8   0   6      597.17      642.96     38.63 o 
   9   0   6      110.16      108.93     20.27 o 
  10   0   6      352.10      383.16     32.94 o 
  11   0   6      100.57      126.48     23.63 o 
  12   0   6       27.83       39.22     16.43 o 
  13   0   6        3.89       -2.89     11.02 o 
  14   0   6       30.20       45.75     21.10 o 
  15   0   6       12.33       13.72     17.18 o 
  16   0   6       43.31       48.55     23.16 o 
  17   0   6        7.68        6.44     17.36 o 
 -21   1   6       41.12       29.08     15.91 o 
 -20   1   6       18.14       26.93     10.92 o 
 -19   1   6       14.32       22.60      9.65 o 
 -18   1   6       14.86       18.23      7.90 o 
 -17   1   6       25.74       25.66      7.92 o 
 -16   1   6        0.27        3.13      4.77 o 
 -15   1   6      108.59      107.89     12.60 o 
 -14   1   6      320.16      294.17     16.47 o 
 -13   1   6      491.72      495.28     32.95 o 
 -12   1   6      137.38      133.36     11.71 o 
 -11   1   6      848.23      796.37     54.07 o 
 -10   1   6      978.72     1083.40    120.04 o 
  -9   1   6      401.24      449.56     30.56 o 
  -8   1   6      275.13      288.02     22.66 o 
  -7   1   6      306.87      279.67     22.69 o 
  -6   1   6       15.70       12.07      2.85 o 
  -5   1   6     1212.12     1421.82     17.86 o 
  -4   1   6     1296.90     1673.13     21.66 o 
  -3   1   6       74.46       82.92      5.79 o 
  -2   1   6      182.20      179.50      7.68 o 
  -1   1   6        9.37       15.03      2.66 o 
   0   1   6     2457.36     2521.77    183.13 o 
   1   1   6     2998.16     3123.55    108.33 o 
   2   1   6       75.52       87.84      8.24 o 
   3   1   6      435.09      446.08     14.24 o 
   4   1   6       38.65       61.35      6.97 o 
   5   1   6      850.03      797.03     24.55 o 
   6   1   6      119.62      121.50      7.70 o 
   7   1   6       24.25       24.45      5.22 o 
   8   1   6       86.16       88.46      8.66 o 
   9   1   6       19.80       17.05      5.27 o 
  10   1   6        2.37        2.23      4.61 o 
  11   1   6       33.87       42.75      8.94 o 
  12   1   6        8.35        8.73      6.73 o 
  13   1   6      152.05      164.83     16.40 o 
  14   1   6        8.39        6.43     11.94 o 
  15   1   6        3.05       10.27     12.47 o 
  16   1   6        0.72        2.77     12.21 o 
  17   1   6       14.20       20.26     22.78 o 
 -20   2   6        2.15        4.25     12.54 o 
 -19   2   6        7.41       14.40     11.09 o 
 -18   2   6        5.90       -0.31      7.57 o 
 -17   2   6       15.23       18.07      8.00 o 
 -16   2   6       48.99       48.80     10.02 o 
 -15   2   6      316.39      276.89     17.36 o 
 -14   2   6      195.02      209.59     15.22 o 
 -13   2   6      300.02      274.66     20.23 o 
 -12   2   6       68.54       73.54      9.74 o 
 -11   2   6      506.63      501.62     23.78 o 
 -10   2   6      519.73      536.70     45.41 o 
  -9   2   6       11.23       11.85      4.62 o 
  -8   2   6      590.33      611.62     19.52 o 
  -7   2   6       59.18       69.52      9.94 o 
  -6   2   6     1075.68     1171.39     33.38 o 
  -5   2   6     1734.87     1932.38     52.36 o 
  -4   2   6       58.00       51.81      4.57 o 
  -3   2   6      513.58      580.13     18.11 o 
  -2   2   6     1459.99     1662.21     77.45 o 
  -1   2   6      829.58      706.35    115.99 o 
   0   2   6        1.99        1.39      2.18 o 
   1   2   6      744.27      780.33     37.21 o 
   2   2   6     2065.82     2194.92    113.96 o 
   3   2   6       75.36       84.71      8.43 o 
   4   2   6      614.81      566.50     27.11 o 
   5   2   6        4.20        5.53      3.93 o 
   6   2   6      333.21      332.78     15.28 o 
   7   2   6       18.40       16.48      4.80 o 
   8   2   6        0.27        0.54      3.52 o 
   9   2   6       18.73       16.08      5.15 o 
  10   2   6       38.96       51.10      7.99 o 
  11   2   6        4.14        4.82      5.28 o 
  12   2   6       42.33       47.06      9.00 o 
  13   2   6       12.41        9.24      8.41 o 
  14   2   6       13.91       14.41     10.98 o 
  15   2   6       21.30       22.16     15.36 o 
  16   2   6       46.98       36.98     23.81 o 
 -19   3   6        1.12       -0.80     13.46 o 
 -18   3   6       13.83       18.48     12.92 o 
 -17   3   6       11.30       10.34     10.93 o 
 -16   3   6       16.25       18.65      8.53 o 
 -15   3   6        4.20        1.54      6.48 o 
 -14   3   6        4.07        2.23      5.47 o 
 -13   3   6      135.25      136.13     14.65 o 
 -12   3   6        5.15        5.20      5.26 o 
 -11   3   6       26.77       17.61      6.38 o 
 -10   3   6        6.83        5.23      4.66 o 
  -9   3   6       61.34       61.99      9.26 o 
  -8   3   6        0.43       -0.34      3.40 o 
  -7   3   6       68.34       88.59      9.73 o 
  -6   3   6      512.73      488.82     17.83 o 
  -5   3   6       65.63       74.25      8.27 o 
  -4   3   6      243.14      231.22     14.97 o 
  -3   3   6        4.19        8.74      3.43 o 
  -2   3   6      183.46      192.24      8.48 o 
  -1   3   6       15.32       12.73      3.14 o 
   0   3   6       88.93       98.84      5.97 o 
   1   3   6       24.83       25.52      4.53 o 
   2   3   6       94.04      104.45      9.87 o 
   3   3   6      251.97      235.45     13.13 o 
   4   3   6      283.04      233.49     13.65 o 
   5   3   6      567.11      594.90     21.40 o 
   6   3   6      441.20      432.83     19.99 o 
   7   3   6      167.59      168.30     12.04 o 
   8   3   6        1.74        4.06      4.71 o 
   9   3   6        3.46        1.23      4.15 o 
  10   3   6      112.55      116.00     14.19 o 
  11   3   6        0.39        0.69      6.00 o 
  12   3   6       16.26       16.79      8.49 o 
  13   3   6        0.16        1.47      8.42 o 
  14   3   6       29.17       39.52     16.31 o 
  15   3   6        1.06        5.16     14.22 o 
 -17   4   6       65.83       55.94     18.53 o 
 -16   4   6        3.75       -3.30     11.22 o 
 -15   4   6       11.18       16.62     12.32 o 
 -14   4   6       11.75        7.76      8.32 o 
 -13   4   6       15.77       13.17      8.14 o 
 -12   4   6        0.35        0.08      6.02 o 
 -11   4   6       63.60       78.37     12.04 o 
 -10   4   6      278.88      282.28     17.57 o 
  -9   4   6      190.10      170.25     15.05 o 
  -8   4   6       20.12       18.89      6.69 o 
  -7   4   6        7.21       10.94      5.74 o 
  -6   4   6       55.09       60.14      9.22 o 
  -5   4   6        3.87        1.60      3.97 o 
  -4   4   6       48.36       45.70      7.69 o 
  -3   4   6       13.65       12.83      5.26 o 
  -2   4   6        8.52        9.29      5.76 o 
  -1   4   6      119.63      109.64     10.72 o 
   0   4   6       32.01       28.86      6.52 o 
   1   4   6      224.46      231.41     18.38 o 
   2   4   6       83.25       89.23     10.61 o 
   3   4   6        0.22       -0.36      4.61 o 
   4   4   6      190.05      206.70     14.60 o 
   5   4   6       30.14       29.50      7.85 o 
   6   4   6       18.24       24.87      7.00 o 
   7   4   6        1.42       -2.84      5.31 o 
   8   4   6       18.26       18.83      8.10 o 
   9   4   6      102.78      101.85     14.28 o 
  10   4   6        7.62        7.80      8.02 o 
  11   4   6       11.26        7.52      8.52 o 
  12   4   6        0.58        4.56      9.45 o 
  13   4   6        9.49        8.63     12.14 o 
 -15   5   6        6.57        6.29     14.09 o 
 -14   5   6       31.28       40.33     15.72 o 
 -13   5   6        1.89       -0.21     11.15 o 
 -12   5   6        5.32        9.30      9.77 o 
 -11   5   6        0.04       -2.37      7.55 o 
 -10   5   6        0.78       -0.48      7.20 o 
  -9   5   6        9.90       18.89      8.43 o 
  -8   5   6       19.07       16.70      8.04 o 
  -7   5   6       18.47       30.07      8.99 o 
  -6   5   6       75.77       77.43     12.06 o 
  -5   5   6       57.31       76.06     14.15 o 
  -4   5   6      270.50      271.24     20.86 o 
  -3   5   6        5.05       14.53      8.32 o 
  -2   5   6      261.12      269.40     21.19 o 
  -1   5   6       34.50       30.04      9.99 o 
   0   5   6       44.42       44.89     11.49 o 
   1   5   6        7.14        5.76      7.32 o 
   2   5   6       38.94       40.96     11.47 o 
   3   5   6       53.26       38.29     16.53 o 
   4   5   6       12.31       15.34     10.47 o 
   5   5   6        4.47        8.67     10.19 o 
   6   5   6        0.77        2.98      9.05 o 
   7   5   6       21.37       24.51      9.66 o 
   8   5   6       69.29       80.45     14.67 o 
   9   5   6        0.04        0.83      8.76 o 
  10   5   6      141.56      158.72     20.49 o 
  11   5   6        4.86       11.65     13.54 o 
 -11   6   6       31.18       44.77     16.49 o 
 -10   6   6       17.09       14.78     12.67 o 
  -9   6   6        6.23        7.15     12.57 o 
  -8   6   6       27.49       51.53     16.09 o 
  -7   6   6       96.43      104.13     19.64 o 
  -6   6   6        2.90        3.80     10.82 o 
  -5   6   6       58.34       69.09     16.60 o 
  -4   6   6        2.29        1.49     11.95 o 
  -2   6   6       26.14       27.24     12.60 o 
  -1   6   6       10.39        9.78     10.95 o 
   0   6   6       43.89       60.32     22.32 o 
   1   6   6        0.06       -0.93     13.16 o 
   2   6   6       35.41       35.01     13.47 o 
   3   6   6       70.75       81.17     17.79 o 
   4   6   6        6.90        3.41     10.31 o 
   5   6   6        8.41        9.76     11.95 o 
   6   6   6       10.61       13.36     12.13 o 
   7   6   6       16.41       16.02     13.92 o 
 -21   1   7        0.29        3.25     10.82 o 
 -20   1   7        5.36       -0.83      8.40 o 
 -19   1   7       59.11       74.56     16.73 o 
 -18   1   7       14.40        8.73      7.03 o 
 -17   1   7       80.95       69.32     11.59 o 
 -16   1   7        0.74        2.05      5.05 o 
 -15   1   7        0.21        7.54      5.33 o 
 -14   1   7      578.15      546.98     41.15 o 
 -13   1   7      204.68      210.83     14.91 o 
 -12   1   7       55.41       59.01      8.60 o 
 -11   1   7       28.05       32.66      6.68 o 
 -10   1   7        5.54        1.69      3.35 o 
  -9   1   7       54.59       86.95      9.36 o 
  -8   1   7     3555.14     3795.40    277.69 o 
  -7   1   7      429.56      433.38     26.57 o 
  -6   1   7     1947.08     2192.33    110.23 o 
  -5   1   7     1030.91     1063.60     38.84 o 
  -4   1   7      557.59      523.94     28.73 o 
  -3   1   7      118.66      103.38     11.96 o 
  -2   1   7       44.32       57.27      4.57 o 
  -1   1   7      923.62      953.86     41.02 o 
   0   1   7     5694.40     6537.83    258.54 o 
   1   1   7       65.30       59.76      6.22 o 
   2   1   7      353.77      386.71     13.47 o 
   3   1   7      199.43      209.03     15.17 o 
   4   1   7      369.27      362.15     16.68 o 
   5   1   7      159.55      151.65      8.16 o 
   6   1   7      124.80      123.60     10.07 o 
   7   1   7       40.20       46.22      6.73 o 
   8   1   7       28.75       31.34      7.64 o 
   9   1   7      285.64      226.58     38.89 o 
  10   1   7      116.93      112.60     12.50 o 
  11   1   7        5.39        4.49      6.07 o 
  12   1   7      149.72      143.21     15.55 o 
  13   1   7       33.41       32.87     13.59 o 
  14   1   7        5.20       -1.41     10.83 o 
  15   1   7        0.89       -5.56     10.86 o 
  16   1   7       15.77       14.48     15.19 o 
 -20   2   7        0.42       -3.18     11.12 o 
 -19   2   7        0.94        0.15      8.15 o 
 -18   2   7       46.53       35.01     10.38 o 
 -17   2   7       25.78       20.93      7.90 o 
 -16   2   7      103.78       92.43     13.08 o 
 -15   2   7      147.18      151.34     15.08 o 
 -14   2   7      100.73       95.97     12.21 o 
 -13   2   7      126.15      120.15     12.97 o 
 -12   2   7      300.56      278.21     15.91 o 
 -11   2   7      445.43      443.58     19.12 o 
 -10   2   7      323.04      284.17     17.17 o 
  -9   2   7      328.76      362.28     16.03 o 
  -8   2   7      228.64      235.27     13.22 o 
  -7   2   7      101.33      118.57      9.86 o 
  -6   2   7     1763.83     1780.93     31.22 o 
  -5   2   7      348.57      390.03     10.32 o 
  -4   2   7     3929.96     4553.25     99.07 o 
  -3   2   7        9.94       16.89      3.02 o 
  -2   2   7      825.44      859.06     52.10 o 
  -1   2   7      121.96      125.19     12.43 o 
   0   2   7     2027.64     2101.59    102.33 o 
   1   2   7     2333.31     2530.87    114.43 o 
   2   2   7      364.92      385.72     18.71 o 
   3   2   7       64.89       54.49      7.50 o 
   4   2   7      101.56      112.03     10.14 o 
   5   2   7        0.15        0.12      3.73 o 
   6   2   7       85.21       76.61      9.63 o 
   7   2   7       80.38       86.04      8.94 o 
   8   2   7        0.04        1.07      3.65 o 
   9   2   7       11.84       12.02      5.01 o 
  10   2   7      188.35      199.05     13.31 o 
  11   2   7        2.53       -1.55      5.25 o 
  12   2   7        9.74        2.71      7.26 o 
  13   2   7       31.95       60.52     12.58 o 
  14   2   7        0.01       -7.14     10.46 o 
  15   2   7       44.59       53.41     23.25 o 
 -19   3   7       21.73       20.79     15.73 o 
 -18   3   7        1.37       -0.48     10.59 o 
 -17   3   7       67.78       60.80     12.83 o 
 -16   3   7        0.16        1.79      6.89 o 
 -15   3   7       80.66       88.70     13.41 o 
 -14   3   7       17.47       23.90      8.34 o 
 -13   3   7        5.32        0.48      5.68 o 
 -12   3   7       92.32      105.15     13.00 o 
 -11   3   7        9.68       10.76      5.59 o 
 -10   3   7      510.56      502.73     23.73 o 
  -9   3   7      203.60      181.76     13.24 o 
  -8   3   7       27.89       27.11      6.61 o 
  -7   3   7      287.99      258.28     13.70 o 
  -6   3   7        6.95        8.80      4.10 o 
  -5   3   7     1182.60     1152.22     26.53 o 
  -4   3   7       79.69       74.61      8.16 o 
  -3   3   7       28.42       25.49      4.51 o 
  -2   3   7        2.52        0.84      2.32 o 
  -1   3   7        1.55        2.66      2.52 o 
   0   3   7        6.75        5.96      3.35 o 
   1   3   7        5.18        4.91      4.05 o 
   2   3   7       93.43      101.08     10.23 o 
   3   3   7       10.47       10.09      5.05 o 
   4   3   7        7.28        5.55      4.60 o 
   5   3   7      455.40      466.70     19.75 o 
   6   3   7       22.22       25.73      7.27 o 
   7   3   7       54.28       64.57      8.87 o 
   8   3   7       22.94       17.79      6.28 o 
   9   3   7       25.56       33.98      7.42 o 
  10   3   7        0.93        0.59      5.04 o 
  11   3   7       17.48       19.21      8.71 o 
  12   3   7        7.46        7.65      8.86 o 
  13   3   7        0.35       -0.41     11.84 o 
  14   3   7        0.15        1.11     12.94 o 
 -17   4   7       40.51       29.79     15.42 o 
 -16   4   7       39.38       42.28     16.44 o 
 -15   4   7        0.84        1.16      8.45 o 
 -14   4   7       62.80       77.20     13.78 o 
 -13   4   7        7.85        9.02      7.66 o 
 -12   4   7      328.54      330.44     20.32 o 
 -11   4   7      478.35      468.87     24.27 o 
 -10   4   7       78.48       93.35     12.45 o 
  -9   4   7        0.53        1.85      5.21 o 
  -8   4   7       22.70       24.16      7.05 o 
  -7   4   7       17.91       25.56      7.10 o 
  -6   4   7       10.47        8.87      5.39 o 
  -5   4   7        0.53        0.79      4.19 o 
  -4   4   7        6.61        6.60      4.73 o 
  -3   4   7      157.46      170.92     15.35 o 
  -2   4   7      107.95       99.72     10.64 o 
  -1   4   7      294.34      279.38     23.43 o 
   0   4   7      163.34      155.09     14.70 o 
   1   4   7      235.68      251.27     15.01 o 
   2   4   7        1.31        4.57      5.29 o 
   3   4   7      136.93      133.05     13.05 o 
   4   4   7       13.38       19.79      7.11 o 
   5   4   7      246.44      238.19     15.93 o 
   6   4   7      239.39      262.66     15.98 o 
   7   4   7      177.64      166.20     24.72 o 
   8   4   7       58.36       68.76     12.28 o 
   9   4   7       11.75       14.27      8.41 o 
  10   4   7        2.01        1.43      7.79 o 
  11   4   7      139.32      185.70     20.04 o 
  12   4   7        5.65        6.29     10.89 o 
  13   4   7        0.01        5.37     12.38 o 
 -15   5   7        6.99       10.69     14.62 o 
 -14   5   7       44.69       56.21     17.15 o 
 -13   5   7       10.86       12.72     10.57 o 
 -12   5   7        1.22        1.43      8.56 o 
 -11   5   7       39.57       40.98     11.52 o 
 -10   5   7        0.98        2.75      7.48 o 
  -9   5   7       52.47       62.11     12.24 o 
  -8   5   7        0.38       -2.69      6.11 o 
  -7   5   7       52.19       39.85      9.71 o 
  -6   5   7       44.28       44.57     12.15 o 
  -5   5   7       12.51        9.10      8.14 o 
  -4   5   7        0.19        0.13      6.93 o 
  -3   5   7       69.66       79.75     14.79 o 
  -2   5   7        1.23        6.18      7.27 o 
  -1   5   7       17.93       18.89      9.46 o 
   0   5   7       53.75       58.83     12.91 o 
   1   5   7      113.96      110.69     16.89 o 
   2   5   7       17.82       28.20     10.95 o 
   3   5   7        1.30        4.29      9.27 o 
   4   5   7       44.79       35.31     12.60 o 
   5   5   7       10.39       12.26      8.02 o 
   6   5   7        1.49        6.25      7.88 o 
   7   5   7       26.23       26.63     10.67 o 
   8   5   7        8.07        1.68      9.21 o 
   9   5   7        0.99        3.54     10.26 o 
  10   5   7       18.36       20.74     13.32 o 
 -11   6   7        3.76        7.24     13.14 o 
 -10   6   7        3.32        2.81     12.84 o 
  -9   6   7        0.59       -4.18     11.01 o 
  -8   6   7        0.10        5.74     11.34 o 
  -7   6   7        8.18        7.20     12.05 o 
  -6   6   7       12.57       15.12     16.71 o 
  -5   6   7        7.29       18.48     17.08 o 
  -4   6   7       58.59       44.73     20.08 o 
  -3   6   7       73.18       75.27     17.03 o 
  -2   6   7       34.30       29.91     13.00 o 
  -1   6   7        0.26        3.51     10.02 o 
   0   6   7        0.66       -3.17     13.16 o 
   1   6   7        0.92        7.75     15.22 o 
   2   6   7       16.92        7.00     16.06 o 
   3   6   7        0.61        1.05      9.77 o 
   4   6   7        8.16        7.67     11.88 o 
   5   6   7        6.68       12.76     11.90 o 
   6   6   7        1.94       -3.53     11.39 o 
 -21   0   8        1.09       -5.69     15.68 o 
 -20   0   8        9.07       22.22     17.64 o 
 -19   0   8      106.84       99.85     25.87 o 
 -18   0   8       38.72       67.42     20.64 o 
 -17   0   8      139.69      159.67     28.31 o 
 -16   0   8        4.93        6.91      9.52 o 
 -15   0   8       11.87       10.18     10.36 o 
 -14   0   8       38.42       43.33     14.57 o 
 -13   0   8       61.42       79.76     17.84 o 
 -12   0   8     1198.45     1271.49     54.05 o 
 -11   0   8      148.63      158.79     21.31 o 
 -10   0   8      167.67      163.69     18.60 o 
  -9   0   8       59.77       37.92     11.68 o 
  -8   0   8     1098.68     1308.62     46.98 o 
  -7   0   8     1482.82     2020.83     56.19 o 
  -6   0   8      739.45      783.48    113.86 o 
  -5   0   8       69.52       85.26      8.36 o 
  -4   0   8      778.15      782.53     69.95 o 
  -3   0   8     2793.53     2989.14    288.64 o 
  -2   0   8     1333.07     1423.82     62.96 o 
  -1   0   8      229.36      252.06     11.76 o 
   0   0   8     1222.23     1076.17     23.60 o 
   1   0   8     1946.44     2106.43     52.81 o 
   2   0   8     1043.60     1008.91     22.98 o 
   3   0   8      258.87      253.44     12.01 o 
   4   0   8       56.48       50.44      7.03 o 
   5   0   8      378.85      379.21     17.10 o 
   6   0   8      137.26      124.48     19.91 o 
   7   0   8     3658.52     3945.01     99.37 o 
   8   0   8       22.13       19.91     13.82 o 
   9   0   8      582.36      584.94     41.51 o 
  10   0   8       24.66       16.15     12.79 o 
  11   0   8       88.19      118.06     25.97 o 
  12   0   8       50.56       83.11     24.09 o 
  13   0   8       48.84       34.18     19.61 o 
  14   0   8        7.46       -4.29     15.50 o 
  15   0   8        0.63        8.78     17.08 o 
  16   0   8       17.80        6.35     18.95 o 
 -21   1   8        0.29       -0.54     12.93 o 
 -20   1   8        7.96       11.82      9.41 o 
 -19   1   8        0.24        1.00      8.78 o 
 -18   1   8       14.13       13.09      7.71 o 
 -17   1   8       27.15       23.78      8.48 o 
 -16   1   8       64.02       72.43     11.72 o 
 -15   1   8       18.83       27.82      7.39 o 
 -14   1   8      230.79      212.57     14.62 o 
 -13   1   8       36.99       41.34      7.87 o 
 -12   1   8       27.58       23.98      6.09 o 
 -11   1   8        1.41       -0.50      3.05 o 
 -10   1   8        4.00        2.50      3.32 o 
  -9   1   8       30.63       33.91      5.12 o 
  -8   1   8     1407.24     1460.21    130.64 o 
  -7   1   8      119.20      131.54      8.02 o 
  -6   1   8       68.43       85.48      6.96 o 
  -5   1   8      502.85      551.71     27.10 o 
  -4   1   8      803.56      817.10     29.82 o 
  -3   1   8      437.07      369.45     30.21 o 
  -2   1   8      222.77      221.48     11.97 o 
  -1   1   8      285.83      277.94     14.81 o 
   0   1   8     2424.07     2477.38     47.66 o 
   1   1   8        0.40        2.38      2.24 o 
   2   1   8       99.68       89.43      8.11 o 
   3   1   8       15.86       30.43      5.70 o 
   4   1   8      436.54      433.81     15.96 o 
   5   1   8       63.35       68.33      8.33 o 
   6   1   8      314.24      318.64     14.81 o 
   7   1   8       26.96       23.73      5.71 o 
   8   1   8      314.27      279.48     20.09 o 
   9   1   8       39.03       39.05      8.42 o 
  10   1   8       77.38       69.95     11.10 o 
  11   1   8      101.19      125.25     14.84 o 
  12   1   8       10.07       -0.03      9.45 o 
  13   1   8        1.54        1.50     10.65 o 
  14   1   8        6.62       22.27     13.30 o 
  15   1   8        3.16        5.09     12.71 o 
 -20   2   8       13.18       10.80     10.73 o 
 -19   2   8       43.53       56.17     13.07 o 
 -18   2   8        0.07        2.27      6.93 o 
 -17   2   8      152.46      145.50     16.73 o 
 -16   2   8      183.22      155.51     16.09 o 
 -15   2   8       80.03       84.80     12.10 o 
 -14   2   8      129.35      114.35     13.12 o 
 -13   2   8      228.09      223.39     17.35 o 
 -12   2   8        2.99        6.42      5.09 o 
 -11   2   8        2.80        0.30      3.89 o 
 -10   2   8       49.97       57.08      8.67 o 
  -9   2   8       90.66       83.05      9.62 o 
  -8   2   8       81.96      105.84     18.03 o 
  -7   2   8     1646.72     1657.70     32.60 o 
  -6   2   8       16.39       21.19      4.21 o 
  -5   2   8     1613.21     1786.34     23.14 o 
  -4   2   8      542.53      593.46     30.23 o 
  -3   2   8      339.55      334.64     18.57 o 
  -2   2   8        3.93        2.28      2.42 o 
  -1   2   8       13.86       20.45      3.72 o 
   0   2   8       11.69       13.70      3.35 o 
   1   2   8      496.45      483.27     25.30 o 
   2   2   8      696.31      684.01     20.74 o 
   3   2   8      440.97      424.19     16.71 o 
   4   2   8       53.16       60.41      8.39 o 
   5   2   8      314.80      332.79     15.86 o 
   6   2   8      160.82      142.09     12.46 o 
   7   2   8      138.85      140.54     15.36 o 
   8   2   8       41.31       44.43      7.36 o 
   9   2   8       22.12       21.34      6.08 o 
  10   2   8        0.01       -0.74      5.71 o 
  11   2   8       36.36       25.60      9.01 o 
  12   2   8       20.73       28.89     10.45 o 
  13   2   8        2.46        7.10      9.54 o 
  14   2   8       33.12       46.59     22.88 o 
  15   2   8        6.77        2.43     20.26 o 
 -19   3   8       14.81       13.63     14.23 o 
 -18   3   8        0.19       -2.94      8.31 o 
 -17   3   8       99.33       82.32     14.31 o 
 -16   3   8       62.39       55.10     11.98 o 
 -15   3   8        7.08        1.92      6.92 o 
 -14   3   8        0.83        2.95      6.11 o 
 -13   3   8        9.41        5.09      6.04 o 
 -12   3   8       89.50       90.61     12.28 o 
 -11   3   8       32.13       41.62      8.92 o 
 -10   3   8      132.67      123.12     13.86 o 
  -9   3   8      742.51      747.15     24.85 o 
  -8   3   8      429.02      419.35     18.28 o 
  -7   3   8      149.47      126.39     11.38 o 
  -6   3   8       11.44       11.56      4.70 o 
  -5   3   8      323.27      339.80     14.76 o 
  -4   3   8      104.69      105.56      9.53 o 
  -3   3   8      209.67      230.87     13.47 o 
  -2   3   8      324.52      318.95     18.89 o 
  -1   3   8        0.45       -1.74      3.03 o 
   0   3   8        0.50       -2.13      3.60 o 
   1   3   8        3.68        3.47      4.48 o 
   2   3   8       16.03       16.86      5.81 o 
   3   3   8        8.15       12.38      5.42 o 
   4   3   8        8.67        6.94      5.09 o 
   5   3   8      307.14      311.34     16.73 o 
   6   3   8      112.51      131.18     13.48 o 
   7   3   8       43.55       44.57      8.05 o 
   8   3   8        2.95        2.57      5.26 o 
   9   3   8        1.09        5.55      5.61 o 
  10   3   8       58.78       66.23     10.43 o 
  11   3   8       44.64       55.63     12.11 o 
  12   3   8       20.30       25.54     13.81 o 
  13   3   8        1.96        0.23     12.94 o 
  14   3   8        1.47       -1.44     15.38 o 
 -17   4   8        0.26        1.97     12.67 o 
 -16   4   8        0.94       -2.10      9.01 o 
 -15   4   8        1.01        1.19      8.51 o 
 -14   4   8       11.16        4.85      7.84 o 
 -13   4   8       35.41       32.97     10.35 o 
 -12   4   8       75.22       75.26     12.89 o 
 -11   4   8        0.60        3.00      6.22 o 
 -10   4   8       59.42       59.30     10.97 o 
  -9   4   8      108.56      123.61     15.09 o 
  -8   4   8        0.77        4.94      5.07 o 
  -7   4   8       12.22       13.87      6.30 o 
  -6   4   8        0.28        2.34      4.76 o 
  -5   4   8      144.62      159.92     12.72 o 
  -4   4   8      308.74      275.42     18.46 o 
  -3   4   8       22.26       24.82      6.72 o 
  -2   4   8      188.87      181.66     17.25 o 
  -1   4   8       42.57       40.91     10.36 o 
   0   4   8      231.63      232.36     17.42 o 
   1   4   8      107.36      113.70     12.08 o 
   2   4   8      372.73      373.75     18.73 o 
   3   4   8      173.91      174.16     14.76 o 
   4   4   8        2.77        2.24      5.95 o 
   5   4   8        3.19       -0.01      6.06 o 
   6   4   8       15.03       10.40      6.08 o 
   7   4   8       19.79       31.78      8.60 o 
   8   4   8        0.12       -4.14      6.44 o 
   9   4   8        0.66       -1.47      7.53 o 
  10   4   8        0.38        0.30      8.65 o 
  11   4   8        2.05        3.29      9.66 o 
  12   4   8       27.89       37.22     14.35 o 
 -15   5   8       21.57        4.84     14.26 o 
 -14   5   8       18.58       22.21     11.65 o 
 -13   5   8       67.05       86.61     15.70 o 
 -12   5   8       58.94       52.90     13.12 o 
 -11   5   8       12.29       16.18      9.57 o 
 -10   5   8       15.10       16.47      9.01 o 
  -9   5   8       10.76       18.52      8.91 o 
  -8   5   8        1.61        6.07      7.18 o 
  -7   5   8        6.00        9.82      8.87 o 
  -6   5   8        1.73        3.35      8.00 o 
  -5   5   8        8.27        6.50      8.05 o 
  -4   5   8       84.69       66.37     14.55 o 
  -3   5   8       98.04       85.75     15.60 o 
  -2   5   8        0.42        2.01      6.98 o 
  -1   5   8       23.14       17.03      8.81 o 
   0   5   8        1.54        0.46      7.52 o 
   1   5   8       70.43       76.00     15.26 o 
   2   5   8        0.17       -7.07      7.71 o 
   3   5   8      178.74      173.51     21.50 o 
   4   5   8       21.80       21.86     12.01 o 
   5   5   8       17.16       21.57      9.58 o 
   6   5   8        5.43        8.98      9.20 o 
   7   5   8       17.88       23.74     10.68 o 
   8   5   8        1.72        1.18      9.21 o 
   9   5   8        3.52        3.98     11.43 o 
 -11   6   8       61.54       74.22     19.37 o 
 -10   6   8        0.41        0.46     12.16 o 
  -9   6   8        0.09        0.60     11.57 o 
  -8   6   8        8.48       12.65     12.07 o 
  -7   6   8        1.45        3.55     15.40 o 
  -6   6   8        1.50        0.75     14.28 o 
  -5   6   8       18.19       19.51     18.21 o 
  -4   6   8        0.05        1.90     10.18 o 
  -3   6   8       25.21       37.53     13.80 o 
  -2   6   8       12.60       14.06     12.24 o 
  -1   6   8       30.64       24.09     12.85 o 
   0   6   8       17.93       21.94     16.71 o 
   1   6   8        3.71       -1.31     14.94 o 
   2   6   8        0.02        3.73     14.66 o 
   3   6   8        2.43        4.50     11.08 o 
   4   6   8       10.54       21.44     13.14 o 
   5   6   8        3.28        2.96     11.92 o 
 -21   1   9       35.72       40.33     16.98 o 
 -20   1   9        6.77        7.39     11.09 o 
 -19   1   9       14.59       25.08     12.10 o 
 -18   1   9       44.52       31.32     12.01 o 
 -17   1   9      229.08      236.13     23.72 o 
 -16   1   9       41.54       42.34      8.96 o 
 -15   1   9      822.81      770.22     48.02 o 
 -14   1   9      146.06      135.80     13.74 o 
 -13   1   9        1.67        2.19      3.81 o 
 -12   1   9        1.11        1.97      5.00 o 
 -11   1   9        2.82        2.62      4.17 o 
 -10   1   9      353.79      329.29     31.08 o 
  -9   1   9       14.41       15.18      4.81 o 
  -8   1   9     1441.93     1493.91    102.54 o 
  -7   1   9      257.75      249.79     10.92 o 
  -6   1   9     1011.84     1077.38     59.35 o 
  -5   1   9       65.60       78.85      6.22 o 
  -4   1   9      945.06      779.70    199.14 o 
  -3   1   9       99.94      108.78      6.99 o 
  -2   1   9     2113.92     2174.16     76.40 o 
  -1   1   9       92.24       96.27      6.29 o 
   0   1   9     2942.19     3128.33     91.07 o 
   1   1   9       71.58       67.89      5.45 o 
   2   1   9      368.58      385.82     14.85 o 
   3   1   9      102.60      116.48      9.79 o 
   4   1   9      426.57      384.82     34.61 o 
   5   1   9        1.70        3.24      4.09 o 
   6   1   9       16.29       27.56      6.74 o 
   7   1   9      290.34      281.37     20.07 o 
   8   1   9      582.59      553.02     22.52 o 
   9   1   9       28.97       33.60      8.62 o 
  10   1   9        3.38        4.21      6.72 o 
  11   1   9       12.34       22.43     11.53 o 
  12   1   9        0.03       -1.86     10.87 o 
  13   1   9       15.95       27.13     13.83 o 
  14   1   9        2.70        1.86     11.66 o 
  15   1   9       19.69       25.18     14.50 o 
 -20   2   9       40.51       46.03     13.77 o 
 -19   2   9        8.17        9.93      8.72 o 
 -18   2   9       49.94       55.22     12.18 o 
 -17   2   9       27.35       18.56      8.08 o 
 -16   2   9       20.99       14.33      7.23 o 
 -15   2   9        4.68        7.14      6.22 o 
 -14   2   9      410.96      434.89     26.47 o 
 -13   2   9      993.64      965.99     30.45 o 
 -12   2   9      208.19      205.32     14.63 o 
 -11   2   9      104.15      104.90     11.62 o 
 -10   2   9       28.49       29.42      6.88 o 
  -9   2   9       26.51       24.94      5.93 o 
  -8   2   9      225.55      229.30     12.83 o 
  -7   2   9      372.45      378.56     15.67 o 
  -6   2   9      137.23      163.69     10.29 o 
  -5   2   9        0.05       -0.42      2.81 o 
  -4   2   9      109.56      111.12      7.29 o 
  -3   2   9      101.31       98.38      8.38 o 
  -2   2   9       57.60       55.33      5.51 o 
  -1   2   9      471.23      444.40     31.06 o 
   0   2   9        2.71        2.21      3.49 o 
   1   2   9      845.67      824.54     34.18 o 
   2   2   9      564.94      543.60     46.60 o 
   3   2   9      123.34      140.49     11.72 o 
   4   2   9       93.86       95.48     10.56 o 
   5   2   9       67.00       62.78      9.27 o 
   6   2   9      290.50      274.69     15.66 o 
   7   2   9      186.48      212.56     21.13 o 
   8   2   9        6.54        6.44      4.83 o 
   9   2   9        6.31       12.44      7.20 o 
  10   2   9        9.14        9.51      6.78 o 
  11   2   9        2.55        1.49      7.00 o 
  12   2   9        0.22       -0.33      8.28 o 
  13   2   9       46.72       69.51     18.13 o 
  14   2   9        7.76       16.52     22.41 o 
 -19   3   9       10.27       16.73     12.53 o 
 -18   3   9       28.70       25.86     11.04 o 
 -17   3   9       11.63        1.30      8.37 o 
 -16   3   9       38.74       56.57     12.51 o 
 -15   3   9       19.89       19.35      8.62 o 
 -14   3   9        6.72       11.78      7.51 o 
 -13   3   9        8.87        6.97      6.61 o 
 -12   3   9       14.34       26.68      8.04 o 
 -11   3   9        3.90        3.36      5.40 o 
 -10   3   9      495.47      500.60     21.42 o 
  -9   3   9      340.30      329.77     17.03 o 
  -8   3   9        4.75        5.79      4.93 o 
  -7   3   9       12.35        8.57      4.61 o 
  -6   3   9       16.53       16.47      5.12 o 
  -5   3   9        0.21        0.87      3.36 o 
  -4   3   9       45.64       47.94      6.66 o 
  -3   3   9        2.26        4.14      3.93 o 
  -2   3   9      214.13      217.44     10.36 o 
  -1   3   9       69.70       71.87     14.12 o 
   0   3   9      210.20      221.00     13.21 o 
   1   3   9        1.05       -1.11      4.10 o 
   2   3   9      809.51      814.99     29.04 o 
   3   3   9      924.93      895.14     37.41 o 
   4   3   9      185.01      205.33     14.53 o 
   5   3   9       19.79       16.61      6.80 o 
   6   3   9       72.16       73.65     11.20 o 
   7   3   9        5.26        7.57      5.54 o 
   8   3   9       90.48       85.35     11.08 o 
   9   3   9        3.74        7.44      6.14 o 
  10   3   9       37.83       40.47      9.84 o 
  11   3   9        1.58       -3.06      9.33 o 
  12   3   9       21.59       22.40     14.09 o 
  13   3   9       21.76       42.86     18.35 o 
 -17   4   9       74.12       96.67     17.37 o 
 -16   4   9       19.75       22.50     11.32 o 
 -15   4   9       83.67      104.74     16.40 o 
 -14   4   9        2.61       -4.08      7.05 o 
 -13   4   9        0.53        0.85      6.88 o 
 -12   4   9       11.46       16.42      8.59 o 
 -11   4   9       30.41       15.97      7.73 o 
 -10   4   9        0.07        2.55      5.68 o 
  -9   4   9       92.25      103.90     13.11 o 
  -8   4   9       65.08       67.55     10.62 o 
  -7   4   9       26.80       29.25      7.90 o 
  -6   4   9      344.64      385.58     20.08 o 
  -5   4   9      117.87      116.58     15.12 o 
  -4   4   9      745.45      690.70     31.13 o 
  -3   4   9      395.73      340.99     22.35 o 
  -2   4   9       66.16       72.30     13.12 o 
  -1   4   9        2.51        1.57      6.16 o 
   0   4   9       37.28       39.43     10.52 o 
   1   4   9        3.63        3.64      5.65 o 
   2   4   9       21.15       26.50      7.84 o 
   3   4   9       82.44       75.36     11.36 o 
   4   4   9       26.18       23.22      8.10 o 
   5   4   9        0.25       -0.89      6.42 o 
   6   4   9        5.65        4.78      7.53 o 
   7   4   9        4.95        4.50      6.76 o 
   8   4   9       49.15       50.87     12.16 o 
   9   4   9       52.91       50.86     12.53 o 
  10   4   9       19.42       21.11     11.20 o 
  11   4   9        0.42        0.82     11.08 o 
 -15   5   9        0.74        3.80     11.97 o 
 -14   5   9       39.06       37.58     12.85 o 
 -13   5   9        0.89       -1.41      9.09 o 
 -12   5   9        2.99       -6.24      8.19 o 
 -11   5   9        0.08        0.06      8.18 o 
 -10   5   9        0.43        2.17      8.03 o 
  -9   5   9       50.37       63.16     12.96 o 
  -8   5   9        0.69       -2.04      7.96 o 
  -7   5   9       37.27       36.12     12.18 o 
  -6   5   9       54.27       47.37     13.17 o 
  -5   5   9       45.55       44.10     12.91 o 
  -4   5   9       95.74       91.76     16.20 o 
  -3   5   9        2.26        4.47      8.38 o 
  -2   5   9        0.68        0.77      7.39 o 
  -1   5   9        0.27        1.99      7.65 o 
   0   5   9        2.81        3.40      9.17 o 
   1   5   9       12.38       13.03      9.94 o 
   2   5   9       13.75       15.17     11.26 o 
   3   5   9        5.87        1.93      9.51 o 
   4   5   9       20.64       26.24     12.92 o 
   5   5   9        0.78       -6.99      7.93 o 
   6   5   9        4.85        8.49      9.61 o 
   7   5   9        0.20       -6.04      8.51 o 
   8   5   9        1.33       -3.48      9.97 o 
 -10   6   9        0.19        1.15     13.76 o 
  -9   6   9       10.26       11.38     13.70 o 
  -8   6   9        0.29        3.08     17.18 o 
  -7   6   9        0.62        7.00     16.62 o 
  -6   6   9       41.06       50.10     16.37 o 
  -5   6   9       18.89        7.14     11.27 o 
  -4   6   9        7.34        1.61     11.12 o 
  -3   6   9        0.01       -2.82      9.83 o 
  -2   6   9        0.80       -3.99     10.72 o 
  -1   6   9        1.90       -0.07     11.02 o 
   0   6   9        2.33       11.91     11.90 o 
   1   6   9        2.15       -9.06     15.59 o 
   2   6   9        5.88       14.10     17.46 o 
   3   6   9        2.83       14.28     19.04 o 
   4   6   9        5.19        1.84     12.46 o 
 -21   0  10      113.45      116.76     33.07 o 
 -20   0  10       19.34       29.78     19.42 o 
 -19   0  10        2.03        4.01     14.00 o 
 -18   0  10       12.69       18.21     14.38 o 
 -17   0  10      106.57      127.04     26.34 o 
 -16   0  10      215.57      221.71     31.31 o 
 -15   0  10        7.68        2.89      8.87 o 
 -14   0  10      560.59      609.13     42.16 o 
 -13   0  10      235.05      261.99     27.12 o 
 -12   0  10       47.31       54.16     15.60 o 
 -11   0  10      415.60      430.65     32.31 o 
 -10   0  10      231.35      210.99     22.26 o 
  -9   0  10      282.42      248.30     22.27 o 
  -8   0  10     1567.79     1637.85    283.67 o 
  -7   0  10     1658.91     1649.26    280.26 o 
  -6   0  10      203.30      194.60     12.52 o 
  -5   0  10       84.93       93.25      9.67 o 
  -4   0  10       39.91       57.69      7.96 o 
  -3   0  10       34.29       47.84      7.48 o 
  -2   0  10     1619.17     1744.07     45.73 o 
  -1   0  10      698.87      667.96     21.13 o 
   0   0  10     4552.50     4812.46     79.13 o 
   1   0  10       65.34       58.05      7.90 o 
   2   0  10        0.74        1.52      3.90 o 
   3   0  10      225.01      201.65     12.80 o 
   4   0  10       22.01       21.76      9.80 o 
   5   0  10      295.09      266.80     26.75 o 
   6   0  10        9.35       11.58      9.80 o 
   7   0  10     2143.31     1896.76     73.98 o 
   8   0  10       48.60       49.21     17.65 o 
   9   0  10      613.28      660.54     48.15 o 
  10   0  10        0.66        2.71     12.98 o 
  11   0  10        4.60        7.00     15.40 o 
  12   0  10        1.75       10.83     17.55 o 
  13   0  10       78.21      119.82     30.45 o 
  14   0  10        0.35       12.98     18.58 o 
 -21   1  10       13.20       18.59     14.88 o 
 -20   1  10        1.41        6.28     11.11 o 
 -19   1  10        0.42        0.16      8.81 o 
 -18   1  10        0.98        1.53      7.98 o 
 -17   1  10       52.96       64.43     14.56 o 
 -16   1  10       12.65       20.54      9.30 o 
 -15   1  10      505.17      524.25     28.92 o 
 -14   1  10      423.49      411.93     24.92 o 
 -13   1  10       21.46       26.65      8.78 o 
 -12   1  10      259.30      284.11     19.57 o 
 -11   1  10        0.26        0.44      4.39 o 
 -10   1  10      449.19      498.98     23.91 o 
  -9   1  10       53.24       64.40      7.84 o 
  -8   1  10       54.07       55.27      6.91 o 
  -7   1  10      118.86      148.70      8.09 o 
  -6   1  10      147.22      150.99      8.05 o 
  -5   1  10     1113.67     1065.97     73.32 o 
  -4   1  10      674.01      713.05     32.59 o 
  -3   1  10     1559.12     1615.46     70.20 o 
  -2   1  10      151.20      175.13      8.92 o 
  -1   1  10      360.37      365.79     11.16 o 
   0   1  10      340.78      310.58     10.14 o 
   1   1  10      111.98      114.44     12.98 o 
   2   1  10       31.02       40.79      6.87 o 
   3   1  10       54.88       57.98      7.87 o 
   4   1  10       34.77       26.00      6.41 o 
   5   1  10        3.40        4.96      4.74 o 
   6   1  10       10.85        8.50      6.90 o 
   7   1  10      114.52      127.19     18.59 o 
   8   1  10       18.80       30.05      8.33 o 
   9   1  10      134.11      158.30     20.78 o 
  10   1  10        2.84        3.78      9.47 o 
  11   1  10       19.99       16.05     12.42 o 
  12   1  10       30.67       35.12     14.91 o 
  13   1  10        0.21        0.23     11.91 o 
  14   1  10       10.01       16.82     13.94 o 
 -20   2  10        0.02       -1.03      9.83 o 
 -19   2  10       28.35       16.81      9.77 o 
 -18   2  10       40.50       36.97     10.70 o 
 -17   2  10        1.51       -2.04      5.90 o 
 -16   2  10        1.80        3.91      6.00 o 
 -15   2  10        8.67        8.92      6.76 o 
 -14   2  10        1.06        2.38      5.45 o 
 -13   2  10      119.12      118.65     13.69 o 
 -12   2  10      357.65      361.54     18.74 o 
 -11   2  10       35.33       32.60      7.46 o 
 -10   2  10        1.84        6.07      4.87 o 
  -9   2  10      250.16      240.62     14.00 o 
  -8   2  10      393.00      392.89     21.58 o 
  -7   2  10      277.54      272.32     17.10 o 
  -6   2  10        9.24        7.86      4.42 o 
  -5   2  10      513.32      539.50     25.46 o 
  -4   2  10      302.15      297.72     17.18 o 
  -3   2  10       17.70       17.09      4.11 o 
  -2   2  10      456.09      490.25     33.04 o 
  -1   2  10      628.75      644.97     73.81 o 
   0   2  10        0.15        1.40      3.81 o 
   1   2  10      159.77      155.17     11.22 o 
   2   2  10       33.48       28.94      6.47 o 
   3   2  10        0.12       -1.56      4.03 o 
   4   2  10       20.52       15.41      5.74 o 
   5   2  10       22.31       27.25      7.37 o 
   6   2  10       14.04       14.02      7.13 o 
   7   2  10       49.24       61.24     10.62 o 
   8   2  10        0.71        3.46      6.32 o 
   9   2  10      131.09      124.26     18.96 o 
  10   2  10       18.30       19.58      8.87 o 
  11   2  10        1.72        1.91      7.98 o 
  12   2  10       12.47       -2.03      9.78 o 
  13   2  10        1.08        1.26     12.11 o 
 -19   3  10       13.44       10.33     11.49 o 
 -18   3  10        6.86       13.54     10.46 o 
 -17   3  10        7.56        8.53      8.87 o 
 -16   3  10       31.98       30.23     10.15 o 
 -15   3  10        4.61        2.42      7.17 o 
 -14   3  10       14.01        9.27      7.36 o 
 -13   3  10       80.08       75.49     12.20 o 
 -12   3  10      106.46      105.23     13.62 o 
 -11   3  10      236.27      228.95     15.85 o 
 -10   3  10        9.32        9.46      5.85 o 
  -9   3  10       54.86       51.94      9.01 o 
  -8   3  10        4.93        7.35      5.30 o 
  -7   3  10      102.48      108.85     11.13 o 
  -6   3  10      158.86      164.03     11.78 o 
  -5   3  10        3.28        2.91      4.46 o 
  -4   3  10     1337.63     1330.56     94.48 o 
  -3   3  10        8.48        6.67      5.07 o 
  -2   3  10      384.71      373.78     23.36 o 
  -1   3  10        0.20       -0.56      4.29 o 
   0   3  10       54.85       61.66      8.67 o 
   1   3  10        2.59        4.93      4.81 o 
   2   3  10       24.55       31.45      7.45 o 
   3   3  10       64.70       61.10      9.72 o 
   4   3  10        7.51        6.10      5.85 o 
   5   3  10      320.13      299.84     17.88 o 
   6   3  10      106.68      110.96     13.82 o 
   7   3  10        3.87        5.64      7.25 o 
   8   3  10        1.77       -1.08      5.91 o 
   9   3  10        9.61       14.41      7.60 o 
  10   3  10       13.67        9.45      9.33 o 
  11   3  10        4.45        8.22      9.80 o 
  12   3  10        4.37        1.08     14.62 o 
 -17   4  10        4.67        6.15     10.75 o 
 -16   4  10       28.05       31.63     11.79 o 
 -15   4  10       21.45       22.26     10.90 o 
 -14   4  10       11.81       16.33      9.58 o 
 -13   4  10        1.53        3.65      7.49 o 
 -12   4  10        9.40       10.58      7.95 o 
 -11   4  10      206.78      196.27     17.88 o 
 -10   4  10      209.11      210.51     17.74 o 
  -9   4  10       10.64        9.92      6.67 o 
  -8   4  10        6.66        3.97      5.63 o 
  -7   4  10       75.12       66.18     10.48 o 
  -6   4  10      145.77      162.03     18.08 o 
  -5   4  10       51.85       55.01     10.04 o 
  -4   4  10        0.86       -0.05      6.21 o 
  -3   4  10      226.69      203.68     20.34 o 
  -2   4  10        4.83        2.70      7.28 o 
  -1   4  10       33.45       35.74     10.88 o 
   0   4  10       30.41       26.63      9.89 o 
   1   4  10       30.99       19.29      7.87 o 
   2   4  10        9.76        5.95      6.43 o 
   3   4  10        3.88        3.41      6.51 o 
   4   4  10       47.91       48.49     10.78 o 
   5   4  10       10.69       12.57      8.11 o 
   6   4  10        0.58        0.59      8.07 o 
   7   4  10       36.27       34.76      9.49 o 
   8   4  10        6.30        7.45      9.37 o 
   9   4  10        0.60        0.75      8.82 o 
  10   4  10        1.61        4.98     11.19 o 
 -14   5  10        1.71        0.39      9.52 o 
 -13   5  10       11.83       14.62     10.82 o 
 -12   5  10        3.84        7.12      9.48 o 
 -11   5  10       51.23       53.28     12.86 o 
 -10   5  10      138.87      155.99     22.05 o 
  -9   5  10       34.50       32.20     13.08 o 
  -8   5  10       27.89       31.77     12.17 o 
  -7   5  10       35.93       30.35     15.87 o 
  -6   5  10        0.99        2.22      8.42 o 
  -5   5  10        4.19        4.97      9.21 o 
  -4   5  10       42.03       37.24     12.85 o 
  -3   5  10       21.16       32.43     11.74 o 
  -2   5  10       83.45       72.06     19.71 o 
  -1   5  10        0.51        0.38      8.67 o 
   0   5  10        1.98        8.74     10.09 o 
   1   5  10        9.42       11.57     11.79 o 
   2   5  10       95.54      116.45     19.49 o 
   3   5  10        2.42       -8.32      9.21 o 
   4   5  10       31.81       23.92     12.58 o 
   5   5  10        0.46        3.59     12.29 o 
   6   5  10       10.41        5.86      9.96 o 
   7   5  10        0.25       -0.88     10.18 o 
 -10   6  10        8.98        7.00     22.03 o 
  -9   6  10       10.70        8.12     19.33 o 
  -8   6  10        0.00       -0.37     17.92 o 
  -7   6  10        5.16        4.19     12.48 o 
  -6   6  10        1.06       -2.35     11.49 o 
  -5   6  10        0.11       -2.54     10.98 o 
  -4   6  10       39.26       59.11     17.37 o 
  -3   6  10       12.60       15.80     12.39 o 
  -2   6  10        9.30        4.92     11.05 o 
  -1   6  10       19.64       22.44     13.46 o 
   0   6  10        0.01        0.30     11.45 o 
   1   6  10       87.02       90.40     29.33 o 
   2   6  10       10.38        2.24     17.74 o 
   3   6  10        0.01       -2.52     21.19 o 
 -21   1  11       15.57       26.01     16.34 o 
 -20   1  11       15.83       12.84     12.20 o 
 -19   1  11       11.22       13.17     10.82 o 
 -18   1  11       22.25       15.41      9.68 o 
 -17   1  11        0.19        1.46      7.34 o 
 -16   1  11        3.62        7.37      7.31 o 
 -15   1  11      941.96      939.06     39.17 o 
 -14   1  11       28.69       28.95      9.96 o 
 -13   1  11      188.61      195.80     18.47 o 
 -12   1  11        0.23        2.92      5.11 o 
 -11   1  11        4.18        7.89      6.68 o 
 -10   1  11        0.49        0.75      5.08 o 
  -9   1  11      101.87      127.06     14.07 o 
  -8   1  11      512.42      497.65     25.30 o 
  -7   1  11      525.36      553.96     30.32 o 
  -6   1  11      244.02      255.76     15.19 o 
  -5   1  11       30.06       27.60      4.78 o 
  -4   1  11      189.89      214.30     10.99 o 
  -3   1  11      353.62      349.49     21.75 o 
  -2   1  11       55.27       64.38      6.21 o 
  -1   1  11      416.74      414.85     12.46 o 
   0   1  11       23.25       31.60      6.26 o 
   1   1  11      165.31      159.83     10.90 o 
   2   1  11       12.51       14.72      5.07 o 
   3   1  11       21.24       16.97      5.32 o 
   4   1  11      211.99      232.53     13.81 o 
   5   1  11       69.21       65.82     12.55 o 
   6   1  11       67.00       70.15     13.74 o 
   7   1  11      338.71      339.83     24.04 o 
   8   1  11        0.15        5.09      6.28 o 
   9   1  11       15.70       24.03     11.62 o 
  10   1  11       43.57       45.63     14.70 o 
  11   1  11        0.33       -5.89     10.11 o 
  12   1  11       12.27       12.06     12.81 o 
  13   1  11        0.07       -0.05     11.66 o 
 -20   2  11       13.25       10.40     13.26 o 
 -19   2  11       53.05       35.01     14.30 o 
 -18   2  11        2.13        6.75      7.78 o 
 -17   2  11        5.92        3.54      7.43 o 
 -16   2  11       49.24       45.54     11.10 o 
 -15   2  11        4.28        0.89      6.16 o 
 -14   2  11      126.46      128.99     15.07 o 
 -13   2  11       53.77       50.04      9.85 o 
 -12   2  11        2.64        2.04      4.90 o 
 -11   2  11       29.20       32.14      9.46 o 
 -10   2  11       36.05       46.77     10.36 o 
  -9   2  11       18.40       19.29      8.22 o 
  -8   2  11     1618.25     1598.21     42.25 o 
  -7   2  11      156.30      140.85     13.09 o 
  -6   2  11       21.88       24.73      5.94 o 
  -5   2  11      201.30      221.41     22.60 o 
  -4   2  11      463.82      521.26     30.97 o 
  -3   2  11      197.29      162.70     15.44 o 
  -2   2  11       52.95       50.39      7.35 o 
  -1   2  11       14.96       13.35      4.90 o 
   0   2  11      287.53      265.18     26.65 o 
   1   2  11      457.62      414.21     17.80 o 
   2   2  11        2.42        4.68      4.60 o 
   3   2  11       99.08       95.85     11.16 o 
   4   2  11      172.21      161.69     14.04 o 
   5   2  11       75.37       98.36     12.23 o 
   6   2  11       13.10       17.63      7.88 o 
   7   2  11        8.54        4.13      7.93 o 
   8   2  11       14.31       16.53      7.68 o 
   9   2  11       22.48       20.70      8.77 o 
  10   2  11        7.64        9.40      8.58 o 
  11   2  11       12.15        9.30     10.13 o 
  12   2  11        5.41       16.20     13.40 o 
  13   2  11        1.03       18.48     20.07 o 
 -19   3  11        2.44        1.89     10.86 o 
 -18   3  11       46.36       47.53     13.68 o 
 -17   3  11        3.89        6.13      9.22 o 
 -16   3  11       16.42       21.33      9.75 o 
 -15   3  11       49.18       48.99     11.59 o 
 -14   3  11        3.16        7.31      7.23 o 
 -13   3  11        0.37        2.74      6.68 o 
 -12   3  11      417.22      417.09     21.72 o 
 -11   3  11      633.62      646.16     25.73 o 
 -10   3  11      501.16      498.85     22.07 o 
  -9   3  11       86.71       98.48     12.01 o 
  -8   3  11      340.73      355.08     17.78 o 
  -7   3  11      177.61      162.51     14.87 o 
  -6   3  11      169.31      150.87     13.34 o 
  -5   3  11       64.95       59.01     12.28 o 
  -4   3  11       92.20       91.62     13.91 o 
  -3   3  11      393.16      370.88     32.62 o 
  -2   3  11      175.31       94.56     46.69 o 
  -1   3  11      178.27      190.24     17.52 o 
   0   3  11       30.48       33.76      7.96 o 
   1   3  11      189.06      180.46     14.07 o 
   2   3  11        0.56        2.79      5.23 o 
   3   3  11      323.71      349.57     18.85 o 
   4   3  11       42.08       51.96     10.05 o 
   5   3  11       10.91        9.12      6.87 o 
   6   3  11       18.45       18.55      8.53 o 
   7   3  11        4.81       13.62      8.78 o 
   8   3  11        3.82       18.46      8.06 o 
   9   3  11       14.35       18.25      9.64 o 
  10   3  11        5.40       15.59     10.48 o 
  11   3  11        7.61        9.59     11.85 o 
 -17   4  11        5.22        2.73     10.99 o 
 -16   4  11        0.19       -2.46      8.65 o 
 -15   4  11        5.97        6.63      8.93 o 
 -14   4  11       14.78       10.09      9.28 o 
 -13   4  11       22.90       29.98     10.65 o 
 -12   4  11      161.38      168.75     17.79 o 
 -11   4  11       11.33       10.37      7.56 o 
 -10   4  11        3.21        5.11      7.08 o 
  -9   4  11        0.40        1.03      6.07 o 
  -8   4  11       70.56       73.67     11.47 o 
  -7   4  11       12.38       11.97      6.97 o 
  -6   4  11       93.81       81.44     14.79 o 
  -5   4  11        0.36        3.19      7.45 o 
  -4   4  11        5.10        4.81      7.60 o 
  -3   4  11        0.04        1.69      7.81 o 
  -2   4  11      238.58      208.03     30.94 o 
  -1   4  11       20.94       23.83     10.23 o 
   0   4  11       44.93       42.83     12.28 o 
   1   4  11        1.44       -2.89      8.12 o 
   2   4  11       17.63       21.96      8.22 o 
   3   4  11        6.08       13.82      8.24 o 
   4   4  11       30.30       31.41      9.70 o 
   5   4  11       16.42        9.28      9.05 o 
   6   4  11        0.82        0.62      8.49 o 
   7   4  11        2.11        2.14      7.43 o 
   8   4  11       20.19       22.20     11.64 o 
   9   4  11        3.29        6.40     11.75 o 
 -14   5  11       13.16       19.56     11.57 o 
 -13   5  11        3.85       -2.53      9.62 o 
 -12   5  11        0.49       -2.40      9.22 o 
 -11   5  11        5.20        3.41      9.13 o 
 -10   5  11        1.15       -0.50     10.29 o 
  -9   5  11        0.00       -3.83      9.08 o 
  -8   5  11        2.57        0.47     11.76 o 
  -7   5  11        1.50        4.26      9.89 o 
  -6   5  11        0.20        0.15      8.16 o 
  -5   5  11        0.01       -1.02      8.30 o 
  -4   5  11       35.30       23.78     11.12 o 
  -3   5  11       19.68       16.18     11.32 o 
  -2   5  11       27.72       31.14     13.01 o 
  -1   5  11        0.84       -1.56      9.77 o 
   0   5  11        5.50        9.66     10.58 o 
   1   5  11        2.49        3.41     10.14 o 
   2   5  11        6.56       12.78     11.13 o 
   3   5  11       14.20       11.16     11.15 o 
   4   5  11        0.01       -1.50      9.82 o 
   5   5  11       46.33       48.56     23.44 o 
   6   5  11       15.11       13.86     11.28 o 
  -9   6  11        4.85        0.75     20.07 o 
  -8   6  11        1.49       12.62     14.25 o 
  -7   6  11        1.12        4.41     13.76 o 
  -6   6  11        2.64        3.22     12.69 o 
  -5   6  11       14.42       14.38     13.13 o 
  -4   6  11        4.75        0.35     11.31 o 
  -3   6  11       25.09       24.47     14.54 o 
  -2   6  11        4.42        9.88     12.69 o 
  -1   6  11        1.31       -4.63     10.64 o 
   0   6  11        0.55        0.01     11.57 o 
   1   6  11        2.44       -0.28     18.30 o 
 -21   0  12       75.59       96.56     32.31 o 
 -20   0  12      107.72      119.09     31.10 o 
 -19   0  12        3.76       -0.19     13.44 o 
 -18   0  12      148.54      176.57     32.70 o 
 -17   0  12      168.00      175.01     31.02 o 
 -16   0  12      127.70      119.21     26.06 o 
 -15   0  12      279.06      246.01     29.73 o 
 -14   0  12       52.74       70.13     20.26 o 
 -13   0  12       13.39        2.89      9.71 o 
 -12   0  12      131.43      109.50     63.54 o 
 -11   0  12      110.36      106.22     23.68 o 
 -10   0  12      231.57      202.78     20.57 o 
  -9   0  12       12.02       19.20      7.08 o 
  -8   0  12     3763.34     3976.54    515.94 o 
  -7   0  12     1010.47     1075.31     75.65 o 
  -6   0  12      573.49      615.26     37.89 o 
  -5   0  12      460.19      424.44     19.28 o 
  -4   0  12      321.57      371.33     30.56 o 
  -3   0  12        9.48       20.81      6.40 o 
  -2   0  12       42.88       58.49      9.13 o 
  -1   0  12      511.18      526.86     37.96 o 
   0   0  12     1247.63     1256.58     60.35 o 
   1   0  12      181.67      176.30     21.13 o 
   2   0  12      167.64      138.89     21.87 o 
   3   0  12      321.99      281.05     27.13 o 
   4   0  12       22.39       18.11     10.64 o 
   5   0  12      169.89      163.45     25.61 o 
   6   0  12      241.86      209.70     30.29 o 
   7   0  12       29.66       26.33     14.94 o 
   8   0  12      226.62      282.09     34.86 o 
   9   0  12        0.68        1.40     13.44 o 
  10   0  12        0.08       -6.16     13.07 o 
  11   0  12       37.99       73.86     26.98 o 
  12   0  12        7.17       11.20     16.99 o 
  13   0  12        0.97       -6.53     18.48 o 
 -21   1  12        0.61       10.09     14.56 o 
 -20   1  12       47.43       52.18     16.78 o 
 -19   1  12       32.64       40.77     13.97 o 
 -18   1  12       15.93       16.30     10.53 o 
 -17   1  12      175.80      188.11     22.89 o 
 -16   1  12       15.88       13.01      9.19 o 
 -15   1  12        0.03       -0.02      6.70 o 
 -14   1  12       64.25       68.94     14.10 o 
 -13   1  12        1.74        0.97      5.99 o 
 -12   1  12      298.58      309.97     21.49 o 
 -11   1  12        7.69        6.79      5.83 o 
 -10   1  12        0.68        0.20      4.24 o 
  -9   1  12      229.08      218.90     22.97 o 
  -8   1  12       17.53       17.93      4.79 o 
  -7   1  12      532.06      534.21     28.69 o 
  -6   1  12       17.48       10.99      3.92 o 
  -5   1  12       19.91       20.91      4.51 o 
  -4   1  12       51.49       62.07      6.64 o 
  -3   1  12      136.00      170.51     11.57 o 
  -2   1  12      764.02      771.77     38.63 o 
  -1   1  12       52.88       45.70      7.10 o 
   0   1  12       61.60       54.56      8.07 o 
   1   1  12        1.58       -0.17      3.50 o 
   2   1  12       77.05       87.17      9.90 o 
   3   1  12      190.31      189.30     13.01 o 
   4   1  12      241.42      220.16     18.34 o 
   5   1  12       11.05        9.05      7.95 o 
   6   1  12       96.28       83.06     15.21 o 
   7   1  12       59.15       74.14     15.25 o 
   8   1  12        0.20        1.37      8.53 o 
   9   1  12        1.97        4.46     10.40 o 
  10   1  12        4.32        7.41     11.48 o 
  11   1  12        4.18        3.48     12.21 o 
  12   1  12        1.12        1.32     11.88 o 
 -20   2  12        1.86       -1.45     13.02 o 
 -19   2  12        1.54        1.96     10.49 o 
 -18   2  12       10.09       17.05     11.47 o 
 -17   2  12        8.78        5.56      9.84 o 
 -16   2  12      126.99      121.64     19.50 o 
 -15   2  12        4.06        8.33      8.06 o 
 -14   2  12        8.12       10.37      8.34 o 
 -13   2  12      216.45      231.57     21.41 o 
 -12   2  12       10.88        5.49      7.27 o 
 -11   2  12      145.89      167.30     18.33 o 
 -10   2  12       19.21       18.66      8.25 o 
  -9   2  12       88.89       79.71     10.91 o 
  -8   2  12       30.82       34.23      7.25 o 
  -7   2  12        6.86        7.73      4.61 o 
  -6   2  12       19.94       19.46      5.72 o 
  -5   2  12      281.52      291.54     12.80 o 
  -4   2  12       48.97       46.17      6.22 o 
  -3   2  12        0.07       -0.15      3.58 o 
  -2   2  12        1.47       -0.58      3.97 o 
  -1   2  12      355.46      363.98     38.39 o 
   0   2  12      161.67      162.48     12.62 o 
   1   2  12      144.71      137.65     15.88 o 
   2   2  12      186.74      179.61     14.34 o 
   3   2  12        0.15       -3.74      4.77 o 
   4   2  12      571.73      584.74     23.52 o 
   5   2  12      162.99      158.64     15.33 o 
   6   2  12       47.67       48.67     13.14 o 
   7   2  12        0.55        2.05      8.39 o 
   8   2  12       16.68       17.26      8.51 o 
   9   2  12        0.61        5.64      8.14 o 
  10   2  12        0.39        1.07      9.59 o 
  11   2  12        0.27        1.60     12.93 o 
  12   2  12        0.69       -7.99     13.33 o 
 -19   3  12       24.31       27.51     13.74 o 
 -18   3  12        6.76       -0.03      9.81 o 
 -17   3  12        7.87       10.06      9.85 o 
 -16   3  12       23.47       23.19     10.33 o 
 -15   3  12       16.17       15.66      9.19 o 
 -14   3  12        4.55        2.77      7.27 o 
 -13   3  12       57.32       55.92     11.68 o 
 -12   3  12       87.40       90.04     13.24 o 
 -11   3  12      183.59      168.98     15.99 o 
 -10   3  12        0.01        0.02      6.68 o 
  -9   3  12      191.07      184.52     19.08 o 
  -8   3  12      937.68      867.70     63.46 o 
  -7   3  12        2.92        4.40      5.44 o 
  -6   3  12       76.28       69.76     10.15 o 
  -5   3  12      787.28      679.95     78.39 o 
  -4   3  12      525.53      459.40     25.78 o 
  -3   3  12      108.44       86.86     14.10 o 
  -2   3  12      194.46      218.42     29.17 o 
  -1   3  12      570.76      531.82     21.72 o 
   0   3  12      308.15      285.10     18.09 o 
   1   3  12       84.00      110.41     12.59 o 
   2   3  12       33.78       32.01      8.47 o 
   3   3  12        0.75        3.31      6.14 o 
   4   3  12       66.10       63.64     11.49 o 
   5   3  12       18.80       25.73      9.37 o 
   6   3  12        0.39        2.14      7.67 o 
   7   3  12        5.33        1.53     10.21 o 
   8   3  12        2.74       -4.89      8.06 o 
   9   3  12       42.87       46.26     12.69 o 
  10   3  12        1.12       -2.73     10.32 o 
 -17   4  12        0.05       -3.32     10.92 o 
 -16   4  12       11.97       17.02     10.83 o 
 -15   4  12        8.54        5.06      9.39 o 
 -14   4  12        8.90        9.57      9.21 o 
 -13   4  12        1.40        3.66      8.39 o 
 -12   4  12       21.05       30.05     10.43 o 
 -11   4  12       38.34       43.41     11.19 o 
 -10   4  12       60.35       62.05     12.02 o 
  -9   4  12       14.85       14.90      8.22 o 
  -8   4  12        0.05        1.02      5.96 o 
  -7   4  12        8.30       12.19      8.83 o 
  -6   4  12       20.43       24.61     10.66 o 
  -5   4  12       73.55       75.39     15.18 o 
  -4   4  12        0.70       -4.09      7.35 o 
  -3   4  12      163.59      168.00     20.50 o 
  -2   4  12       37.41       39.58     12.18 o 
  -1   4  12       87.10       85.57     15.92 o 
   0   4  12        3.14        4.00      8.45 o 
   1   4  12       19.82       27.57     11.49 o 
   2   4  12        3.50        5.35      8.10 o 
   3   4  12       63.86       75.40     13.10 o 
   4   4  12       13.37       24.18      9.95 o 
   5   4  12        0.10        1.39      8.66 o 
   6   4  12       10.08       13.27     10.85 o 
   7   4  12        3.49        5.14      8.74 o 
   8   4  12        5.56        1.72      9.81 o 
 -14   5  12        0.94        3.45     10.17 o 
 -13   5  12        1.14        4.55     10.35 o 
 -12   5  12        3.75        4.50      9.91 o 
 -11   5  12       35.68       43.60     15.29 o 
 -10   5  12        0.00       -1.49     13.16 o 
  -9   5  12        0.33       -3.45     11.86 o 
  -8   5  12        4.10        8.67     11.03 o 
  -7   5  12        9.78       19.01     11.71 o 
  -6   5  12       24.63       19.55     11.94 o 
  -5   5  12      287.06      272.70     27.26 o 
  -4   5  12       29.80        7.62     10.76 o 
  -3   5  12       11.82        8.71     10.58 o 
  -2   5  12        0.87        2.10     10.07 o 
  -1   5  12        2.04       -9.84      8.62 o 
   0   5  12        0.20        7.52     10.74 o 
   1   5  12        7.11       11.38     11.62 o 
   2   5  12        7.87        5.25     11.34 o 
   3   5  12        7.29        9.19     11.77 o 
   4   5  12        5.35        6.30     12.15 o 
   5   5  12       14.73       20.26     19.42 o 
  -7   6  12        6.10       10.38     15.12 o 
  -6   6  12        2.69       -2.37     12.93 o 
  -5   6  12        6.40       -7.09     12.07 o 
  -4   6  12        4.14       -1.47     12.41 o 
  -3   6  12        3.33       -0.38     11.48 o 
  -2   6  12        0.05        4.39     12.10 o 
  -1   6  12        8.04       10.36     16.52 o 
 -21   1  13       15.13       37.62     25.77 o 
 -20   1  13       30.93       30.15     15.69 o 
 -19   1  13        0.03       -0.75      9.96 o 
 -18   1  13        4.57       10.67     10.77 o 
 -17   1  13        0.00        5.22      9.17 o 
 -16   1  13       67.78       67.30     15.29 o 
 -15   1  13      174.89      177.37     21.45 o 
 -14   1  13       84.44      101.59     16.74 o 
 -13   1  13       90.16      102.99     16.62 o 
 -12   1  13      157.48      171.97     18.90 o 
 -11   1  13       79.14       77.48     10.58 o 
 -10   1  13       68.91       62.25     10.27 o 
  -9   1  13      115.64      127.19     15.47 o 
  -8   1  13       76.46       80.33      8.05 o 
  -7   1  13       54.93       47.46      7.49 o 
  -6   1  13        0.13       -0.97      3.25 o 
  -5   1  13       64.10       80.67      7.68 o 
  -4   1  13       66.86       71.23      7.27 o 
  -3   1  13      118.22      120.85      9.99 o 
  -2   1  13        3.50       -0.37      3.77 o 
  -1   1  13      418.44      400.50     17.12 o 
   0   1  13       20.77       20.37      5.95 o 
   1   1  13       59.64       53.59      8.35 o 
   2   1  13       20.04       22.28      8.48 o 
   3   1  13       14.47       18.20      8.23 o 
   4   1  13        1.51       -0.70      6.39 o 
   5   1  13        0.03        1.03      7.21 o 
   6   1  13       22.69       30.30     11.98 o 
   7   1  13      330.55      344.07     26.37 o 
   8   1  13      170.05      188.59     23.48 o 
   9   1  13       15.30       19.23     12.67 o 
  10   1  13       15.73       15.75     13.36 o 
  11   1  13        0.01        5.49     12.24 o 
 -20   2  13        1.05        1.49     13.77 o 
 -19   2  13       42.88       38.61     15.79 o 
 -18   2  13       25.83       26.95     13.82 o 
 -17   2  13        0.45        0.58      9.37 o 
 -16   2  13       10.58       11.43     11.16 o 
 -15   2  13       71.21       71.83     15.98 o 
 -14   2  13       85.84       88.10     22.74 o 
 -13   2  13      458.94      455.52     27.98 o 
 -12   2  13       61.98       69.51     13.99 o 
 -11   2  13       48.87       44.85     11.91 o 
 -10   2  13      303.04      286.30     22.25 o 
  -9   2  13       35.05       39.31      8.51 o 
  -8   2  13      529.21      501.14     42.60 o 
  -7   2  13        7.51        9.21      5.04 o 
  -6   2  13        2.76        2.17      4.32 o 
  -5   2  13     1060.54     1011.00     74.73 o 
  -4   2  13      164.01      136.54     16.34 o 
  -3   2  13        0.91        2.10      4.17 o 
  -2   2  13       49.63       55.44      8.65 o 
  -1   2  13      131.23      144.71     14.29 o 
   0   2  13      127.95      138.38     12.80 o 
   1   2  13        0.02       -0.96      4.58 o 
   2   2  13      155.58      169.34     14.71 o 
   3   2  13       33.64       38.51      9.01 o 
   4   2  13       49.01       51.79     12.97 o 
   5   2  13      294.54      310.12     24.33 o 
   6   2  13       36.96       41.60     12.86 o 
   7   2  13        2.53       -2.25      9.17 o 
   8   2  13       19.97       19.67      9.61 o 
   9   2  13        0.00       -1.73      8.80 o 
  10   2  13       25.92       33.81     16.17 o 
  11   2  13        1.96        2.24     13.97 o 
 -18   3  13       31.16       32.35     15.95 o 
 -17   3  13       18.91       12.52     12.36 o 
 -16   3  13       15.65       21.43     12.89 o 
 -15   3  13        0.10        3.93      9.82 o 
 -14   3  13        1.17        3.67      8.93 o 
 -13   3  13        0.35       -1.07      7.81 o 
 -12   3  13       11.98       16.31      9.31 o 
 -11   3  13       73.77       72.10     14.62 o 
 -10   3  13      126.44      147.20     18.59 o 
  -9   3  13       34.43       32.53      8.65 o 
  -8   3  13       12.23       18.29      7.03 o 
  -7   3  13       10.83        8.94      6.82 o 
  -6   3  13      203.11      183.13     24.91 o 
  -5   3  13       42.08       32.66     10.24 o 
  -4   3  13       65.48       66.14     13.33 o 
  -3   3  13      104.04       99.31     15.38 o 
  -2   3  13        3.80        1.38      6.75 o 
  -1   3  13       29.97       27.35      8.05 o 
   0   3  13       25.70       20.02      7.66 o 
   1   3  13       99.45      105.98     13.05 o 
   2   3  13      194.22      182.71     16.47 o 
   3   3  13      102.38      101.07     13.80 o 
   4   3  13       11.40       14.32      8.70 o 
   5   3  13        3.75       -1.36      8.12 o 
   6   3  13       50.57       53.20     15.55 o 
   7   3  13        5.30       15.48     12.97 o 
   8   3  13       14.34       16.73     10.68 o 
   9   3  13        0.27        0.93     10.45 o 
 -16   4  13       14.71       17.49     11.49 o 
 -15   4  13        2.94        0.75      9.97 o 
 -14   4  13       12.13       17.08     10.37 o 
 -13   4  13        0.49        2.10      8.70 o 
 -12   4  13        0.04        0.72      8.11 o 
 -11   4  13       24.55       24.01     10.03 o 
 -10   4  13        9.95       11.42     10.54 o 
  -9   4  13      112.86      108.60     14.73 o 
  -8   4  13        0.96        6.02      8.44 o 
  -7   4  13       26.04       31.45     12.20 o 
  -6   4  13       48.83       50.10     13.81 o 
  -5   4  13        6.46       13.10     10.26 o 
  -4   4  13      465.91      404.56     35.00 o 
  -3   4  13       64.75       55.51     14.16 o 
  -2   4  13        5.79        7.41      9.49 o 
  -1   4  13        3.53        9.45      9.53 o 
   0   4  13        1.18        3.20      9.02 o 
   1   4  13       15.72       22.84     11.28 o 
   2   4  13       97.34      104.67     18.88 o 
   3   4  13       18.56       22.98     10.72 o 
   4   4  13        0.41        6.72      9.14 o 
   5   4  13        0.03        1.58      9.39 o 
   6   4  13        4.33        2.88     10.83 o 
   7   4  13       13.20        5.20      9.72 o 
 -13   5  13       16.37       25.39     15.24 o 
 -12   5  13        3.65        0.84     12.91 o 
 -11   5  13        5.02        8.68     16.71 o 
 -10   5  13       28.66       43.60     15.88 o 
  -9   5  13       15.09       17.69     12.67 o 
  -8   5  13       27.50       20.58     12.53 o 
  -7   5  13        3.61        2.76     10.22 o 
  -6   5  13       11.68       20.83     12.19 o 
  -5   5  13        6.26       -3.67     10.41 o 
  -4   5  13        7.82        8.08     11.03 o 
  -3   5  13       48.25       61.07     15.98 o 
  -2   5  13        5.12        6.64     11.05 o 
  -1   5  13        8.67        4.00     11.71 o 
   0   5  13        6.39        6.55     11.47 o 
   1   5  13        0.71        8.03     10.27 o 
   2   5  13        2.62       -1.16     10.82 o 
   3   5  13        2.84       -6.93      9.86 o 
   4   5  13       13.70       11.70     13.19 o 
 -21   0  14       79.79       94.79     34.09 o 
 -20   0  14       64.39       84.14     28.76 o 
 -19   0  14      190.60      193.05     36.72 o 
 -18   0  14        7.79        0.47     12.32 o 
 -17   0  14       29.09       29.60     19.05 o 
 -16   0  14       27.72       30.81     18.30 o 
 -15   0  14      787.97      817.41     54.57 o 
 -14   0  14      661.25      716.77     49.76 o 
 -13   0  14      251.54      283.10     32.16 o 
 -12   0  14       23.10       20.63     13.45 o 
 -11   0  14       28.08       35.35      9.92 o 
 -10   0  14        6.88        9.67      7.11 o 
  -9   0  14      189.91      175.48     17.85 o 
  -8   0  14      174.22      189.43     15.45 o 
  -7   0  14      322.36      331.26     19.14 o 
  -6   0  14      459.82      458.24     22.05 o 
  -5   0  14      182.46      160.90     13.56 o 
  -4   0  14      629.74      551.63     23.53 o 
  -3   0  14      934.83      904.99     37.82 o 
  -2   0  14        0.36       -1.31      5.21 o 
  -1   0  14        4.70        3.64      7.28 o 
   0   0  14      318.30      311.52     28.81 o 
   1   0  14       46.50       45.10     15.03 o 
   2   0  14       64.69       77.14     20.08 o 
   3   0  14        0.09        5.32      9.15 o 
   4   0  14        2.18        4.57     10.74 o 
   5   0  14      172.08      171.19     29.15 o 
   6   0  14       39.64       47.62     18.77 o 
   7   0  14       21.03       24.56     17.18 o 
   8   0  14       19.25       22.22     18.02 o 
   9   0  14       10.54       25.21     19.33 o 
  10   0  14        0.30        0.93     18.86 o 
  11   0  14       29.87       55.55     27.45 o 
 -20   1  14       30.56       33.49     17.16 o 
 -19   1  14        5.04        4.84     11.56 o 
 -18   1  14      127.97      118.84     21.44 o 
 -17   1  14        0.28        2.68      9.26 o 
 -16   1  14       46.11       55.89     14.75 o 
 -15   1  14       10.43       16.37     10.29 o 
 -14   1  14       61.61       67.94     15.29 o 
 -13   1  14       21.92       21.75      7.78 o 
 -12   1  14        1.99        4.19      5.47 o 
 -11   1  14       13.62       17.47      6.58 o 
 -10   1  14       46.03       38.74      8.06 o 
  -9   1  14       54.58       45.34      8.23 o 
  -8   1  14      185.06      150.41     15.09 o 
  -7   1  14        3.29        0.67      3.60 o 
  -6   1  14      436.37      460.60     33.41 o 
  -5   1  14       23.20       25.37      5.51 o 
  -4   1  14      146.70      161.62     10.15 o 
  -3   1  14        5.34        1.23      4.00 o 
  -2   1  14      107.43      107.77     10.87 o 
  -1   1  14       25.46       29.00      6.94 o 
   0   1  14        8.06        9.14      5.09 o 
   1   1  14       77.77       81.10     13.47 o 
   2   1  14        0.48        0.67      6.01 o 
   3   1  14       76.60       81.52     14.94 o 
   4   1  14        1.83        6.25      7.53 o 
   5   1  14        1.78        4.90      8.25 o 
   6   1  14      250.00      247.43     25.32 o 
   7   1  14       11.84       15.30     11.56 o 
   8   1  14        0.34        1.62     10.30 o 
   9   1  14        2.80        4.48     12.85 o 
  10   1  14        0.44        3.17     11.85 o 
  11   1  14        0.47        0.84     19.60 o 
 -20   2  14        1.09        2.33     19.70 o 
 -19   2  14        0.25       -0.98     11.90 o 
 -18   2  14        4.03        2.24     10.91 o 
 -17   2  14       18.52       36.29     14.27 o 
 -16   2  14       64.71       62.32     16.03 o 
 -15   2  14        2.86       13.79     10.02 o 
 -14   2  14      153.81      147.44     20.67 o 
 -13   2  14        7.60       12.57      9.20 o 
 -12   2  14       50.60       44.91     10.24 o 
 -11   2  14       73.42       73.27     11.41 o 
 -10   2  14      715.38      654.67     64.29 o 
  -9   2  14      346.69      325.91     28.17 o 
  -8   2  14      370.83      362.67     36.74 o 
  -7   2  14      462.60      423.44     25.50 o 
  -6   2  14       24.99       29.77      7.32 o 
  -5   2  14      218.64      191.30     21.22 o 
  -4   2  14        2.97        6.61      5.73 o 
  -3   2  14        6.04       11.06      5.85 o 
  -2   2  14        0.30        1.49      4.74 o 
  -1   2  14      310.79      292.29     22.11 o 
   0   2  14       10.15       11.48      5.97 o 
   1   2  14       35.08       24.47      7.88 o 
   2   2  14        0.56       -1.20      5.83 o 
   3   2  14        0.28        0.95      6.82 o 
   4   2  14       54.37       59.08     14.03 o 
   5   2  14        6.19       -1.04      9.24 o 
   6   2  14       17.16       21.46     11.60 o 
   7   2  14        0.89        7.73     10.95 o 
   8   2  14       15.63       22.65     10.80 o 
   9   2  14       47.34       61.29     18.22 o 
  10   2  14        0.20        0.52     15.12 o 
 -18   3  14       17.55       13.69     14.65 o 
 -17   3  14       68.39       68.84     18.42 o 
 -16   3  14       30.76       38.11     14.54 o 
 -15   3  14        3.26        8.04     10.86 o 
 -14   3  14       64.16       73.40     17.26 o 
 -13   3  14       86.72      102.10     18.20 o 
 -12   3  14       23.42       30.11     11.89 o 
 -11   3  14       43.19       53.01     11.00 o 
 -10   3  14        2.93        5.82      7.08 o 
  -9   3  14      188.87      176.89     16.45 o 
  -8   3  14      146.63      141.64     14.69 o 
  -7   3  14        2.82        1.83      7.20 o 
  -6   3  14       42.12       25.96      9.83 o 
  -5   3  14       31.37       30.09     10.32 o 
  -4   3  14        8.61       11.19      8.41 o 
  -3   3  14      176.46      169.01     19.75 o 
  -2   3  14       92.29       83.51     15.06 o 
  -1   3  14       28.81       34.97      9.43 o 
   0   3  14        1.85       -0.98      6.15 o 
   1   3  14       61.57       64.21     11.27 o 
   2   3  14        4.18        6.78      7.88 o 
   3   3  14       12.24       12.66      8.29 o 
   4   3  14        6.77        9.01      8.61 o 
   5   3  14        0.23      -10.78     10.10 o 
   6   3  14        0.11        2.16     11.52 o 
   7   3  14        0.00        2.59     11.85 o 
   8   3  14        5.98        6.59     10.51 o 
 -16   4  14       23.34       15.01     15.02 o 
 -15   4  14        5.35        3.68     12.10 o 
 -14   4  14       25.41       28.10     14.26 o 
 -13   4  14        1.53        1.21     10.95 o 
 -12   4  14        8.16       -1.07     10.18 o 
 -11   4  14       11.83       11.90      9.76 o 
 -10   4  14      102.68       77.23     17.00 o 
  -9   4  14        1.60       14.21      9.39 o 
  -8   4  14       60.31       60.83     15.12 o 
  -7   4  14        1.31        5.97      9.52 o 
  -6   4  14       20.78       26.41     12.36 o 
  -5   4  14        0.48        2.89      9.37 o 
  -4   4  14        3.81        4.95      9.40 o 
  -3   4  14       34.67       49.73     14.28 o 
  -2   4  14       54.27       41.39     13.63 o 
  -1   4  14       23.66       11.10     10.59 o 
   0   4  14        0.01       -0.21      9.29 o 
   1   4  14       33.04       32.95     13.35 o 
   2   4  14        6.70       15.41     11.94 o 
   3   4  14       14.60       20.03     11.27 o 
   4   4  14        5.20        0.61     10.17 o 
   5   4  14        5.45        8.70     10.47 o 
   6   4  14        5.59        8.93     13.03 o 
 -12   5  14       25.24       29.04     23.34 o 
 -11   5  14       25.93       23.27     15.84 o 
 -10   5  14        2.24       -1.41     11.12 o 
  -9   5  14        0.73        3.15     10.62 o 
  -8   5  14        6.61        5.26     11.54 o 
  -7   5  14       13.20       28.55     14.26 o 
  -6   5  14        0.03       -4.81     10.02 o 
  -5   5  14        1.45        3.69     10.94 o 
  -4   5  14        4.02        4.64     11.39 o 
  -3   5  14        9.64        7.30     11.34 o 
  -2   5  14        4.59        8.66     12.01 o 
  -1   5  14        1.49       -0.95     10.49 o 
   0   5  14        9.40       22.99     13.17 o 
   1   5  14       27.08       40.25     14.26 o 
   2   5  14        9.91        8.41     11.98 o 
 -20   1  15        0.17        1.54     14.06 o 
 -19   1  15        0.68        0.04     11.78 o 
 -18   1  15        4.68        7.34     10.81 o 
 -17   1  15       39.57       41.84     14.41 o 
 -16   1  15       61.16       82.56     18.16 o 
 -15   1  15      149.14      159.29     21.97 o 
 -14   1  15        1.11        6.75      7.38 o 
 -13   1  15      239.07      261.23     32.71 o 
 -12   1  15       81.37      106.45     14.30 o 
 -11   1  15        2.09        3.35      5.40 o 
 -10   1  15      134.91      160.40     16.79 o 
  -9   1  15        0.01       -0.23      5.17 o 
  -8   1  15      339.64      308.95     24.93 o 
  -7   1  15     1354.86     1361.93     54.38 o 
  -6   1  15       18.24       26.84      5.88 o 
  -5   1  15       27.39       25.77      5.90 o 
  -4   1  15      247.46      252.10     20.98 o 
  -3   1  15       67.20       68.86      9.87 o 
  -2   1  15       74.48       87.65     10.77 o 
  -1   1  15        9.75       12.13      5.94 o 
   0   1  15       34.40       21.06      9.13 o 
   1   1  15        0.00        0.05      5.97 o 
   2   1  15        5.71        6.93      6.96 o 
   3   1  15      104.04      128.18     18.36 o 
   4   1  15       90.59       60.17     14.71 o 
   5   1  15       17.06        9.37     10.28 o 
   6   1  15       12.19        6.83     10.58 o 
   7   1  15       29.80       39.27     14.97 o 
   8   1  15        2.65        1.35     11.96 o 
   9   1  15        1.59       -3.99     12.11 o 
 -19   2  15        0.81        0.14     13.14 o 
 -18   2  15       11.03        3.99     11.78 o 
 -17   2  15        6.06        9.76     11.33 o 
 -16   2  15       53.36       55.81     16.24 o 
 -15   2  15        2.17        1.19      9.28 o 
 -14   2  15       26.71       25.81      9.59 o 
 -13   2  15       31.43       47.03     10.69 o 
 -12   2  15       12.96        8.77      7.24 o 
 -11   2  15       13.18       14.92      7.51 o 
 -10   2  15        7.07        8.89      6.85 o 
  -9   2  15       59.23       63.07     10.42 o 
  -8   2  15      288.70      279.51     24.60 o 
  -7   2  15       13.65       19.52      7.11 o 
  -6   2  15       45.51       49.39     11.66 o 
  -5   2  15      307.66      280.93     33.67 o 
  -4   2  15      270.87      260.75     21.01 o 
  -3   2  15      153.54      164.22     14.36 o 
  -2   2  15      364.50      344.54     30.39 o 
  -1   2  15       23.51       28.88      7.83 o 
   0   2  15        5.93        2.60      6.11 o 
   1   2  15       59.70       83.45     12.28 o 
   2   2  15       52.83       45.63     12.87 o 
   3   2  15      150.47      174.58     21.44 o 
   4   2  15        3.96        4.17      9.66 o 
   5   2  15       23.34       34.41     14.19 o 
   6   2  15       21.19       13.92     11.94 o 
   7   2  15       22.99       15.61     13.27 o 
   8   2  15       11.52       23.24     15.03 o 
   9   2  15        6.35       19.44     16.79 o 
 -18   3  15        9.82        5.98     14.78 o 
 -17   3  15        0.20       -3.09     11.73 o 
 -16   3  15       24.13       16.00     12.71 o 
 -15   3  15       21.21       27.40     13.53 o 
 -14   3  15       10.82        4.61     10.21 o 
 -13   3  15      205.57      175.94     18.75 o 
 -12   3  15      125.46      119.03     15.71 o 
 -11   3  15       44.05       41.23     10.81 o 
 -10   3  15        1.28        1.90      6.80 o 
  -9   3  15        3.69        1.36      8.14 o 
  -8   3  15        0.14       -1.52      7.35 o 
  -7   3  15        1.47        4.93      7.92 o 
  -6   3  15       55.35       49.15     12.56 o 
  -5   3  15       38.25       52.45     13.15 o 
  -4   3  15        0.02       -0.52      7.60 o 
  -3   3  15      236.87      203.21     29.07 o 
  -2   3  15       17.03       30.80     11.67 o 
  -1   3  15        8.85        6.48      9.04 o 
   0   3  15       94.84       95.82     13.88 o 
   1   3  15       15.50        7.14      8.24 o 
   2   3  15       24.60       27.90     10.48 o 
   3   3  15        6.00        4.84      8.76 o 
   4   3  15       10.31       17.05     12.11 o 
   5   3  15        2.16        4.12     11.15 o 
   6   3  15        7.94        8.06     13.13 o 
   7   3  15        0.41      -10.68     11.97 o 
 -15   4  15        7.70        6.98     13.50 o 
 -14   4  15        2.19       -3.18     11.50 o 
 -13   4  15        0.52        1.00      9.77 o 
 -12   4  15        0.70        1.02      8.76 o 
 -11   4  15      114.68      107.84     20.04 o 
 -10   4  15        0.03       -0.76      9.96 o 
  -9   4  15       20.00       12.88     11.75 o 
  -8   4  15       20.65       21.80     12.46 o 
  -7   4  15       68.36       66.54     16.25 o 
  -6   4  15       37.99       42.71     14.06 o 
  -5   4  15       61.98       65.66     16.06 o 
  -4   4  15        5.14        5.97     10.61 o 
  -3   4  15       16.05       14.10     10.80 o 
  -2   4  15       13.64       15.27     11.28 o 
  -1   4  15        1.80        4.58      9.84 o 
   0   4  15        4.57       -1.38     10.38 o 
   1   4  15        1.39        0.46     10.50 o 
   2   4  15       10.95       10.44     11.90 o 
   3   4  15       16.54       16.05     13.33 o 
   4   4  15       17.39       18.55     11.83 o 
   5   4  15        0.16        0.79     13.79 o 
 -11   5  15       15.33       11.34     17.58 o 
 -10   5  15        0.04        1.70     13.55 o 
  -9   5  15       13.03        9.56     13.94 o 
  -8   5  15        4.07       -1.98     11.61 o 
  -7   5  15       54.09       51.88     17.18 o 
  -6   5  15        6.00       10.00     12.14 o 
  -5   5  15       13.77       11.26     11.32 o 
  -4   5  15        5.13        5.47     10.43 o 
  -3   5  15        0.10        9.28     11.17 o 
  -2   5  15        1.73        9.47     11.47 o 
  -1   5  15        1.43       -2.62     10.47 o 
   0   5  15        2.24        3.40     12.23 o 
   1   5  15       12.31        8.90     13.81 o 
 -20   0  16      139.93      146.10     37.18 o 
 -19   0  16       47.84       32.87     21.66 o 
 -18   0  16       52.46       38.19     21.57 o 
 -17   0  16       48.64       44.63     22.22 o 
 -16   0  16      153.05      173.12     33.63 o 
 -15   0  16      344.22      304.23     36.47 o 
 -14   0  16        0.45       -3.64     11.58 o 
 -13   0  16       15.45       24.37     16.34 o 
 -12   0  16      101.14      106.58     25.13 o 
 -11   0  16      265.69      276.48     30.76 o 
 -10   0  16      357.88      305.77     25.03 o 
  -9   0  16       22.75       29.18     10.00 o 
  -8   0  16      242.55      253.61     18.70 o 
  -7   0  16       86.75       91.51     13.57 o 
  -6   0  16      432.88      437.61     23.33 o 
  -5   0  16        7.87        2.42      5.94 o 
  -4   0  16        1.70       -3.95      5.17 o 
  -3   0  16      164.43      162.97     25.51 o 
  -2   0  16      219.74      212.57     25.80 o 
  -1   0  16       21.98       16.15     11.48 o 
   0   0  16        4.20        4.67     10.55 o 
   1   0  16       50.66       35.39     16.25 o 
   2   0  16       48.91       37.45     16.62 o 
   3   0  16       23.24       35.67     16.90 o 
   4   0  16        3.74        8.31     13.72 o 
   5   0  16       12.88       16.62     17.18 o 
   6   0  16        2.26        3.64     14.38 o 
   7   0  16       11.02       10.08     19.33 o 
   8   0  16      103.01      152.43     34.93 o 
   9   0  16        0.03       13.63     26.70 o 
 -19   1  16       19.82       12.47     14.55 o 
 -18   1  16        7.48       10.30     11.95 o 
 -17   1  16       34.95       35.23     14.82 o 
 -16   1  16       59.90       62.93     17.14 o 
 -15   1  16       10.83       14.46     11.75 o 
 -14   1  16        8.72        9.63      8.62 o 
 -13   1  16        9.11        9.85      7.86 o 
 -12   1  16      159.92      179.99     16.80 o 
 -11   1  16       15.36       10.28      7.21 o 
 -10   1  16        1.12       -0.33      5.44 o 
  -9   1  16      127.17      120.60     13.11 o 
  -8   1  16      269.45      282.96     17.46 o 
  -7   1  16       92.84       94.71     10.10 o 
  -6   1  16        1.08        2.62      4.69 o 
  -5   1  16        6.12        7.82      5.73 o 
  -4   1  16       62.62       70.70     10.28 o 
  -3   1  16       72.48       79.63     11.10 o 
  -2   1  16        2.40        1.37      5.63 o 
  -1   1  16       42.38       35.72     10.37 o 
   0   1  16       28.55       27.07      9.56 o 
   1   1  16       45.49       33.57     10.95 o 
   2   1  16       46.94       39.46     12.25 o 
   3   1  16       69.48       80.96     16.32 o 
   4   1  16       34.53       32.88     12.91 o 
   5   1  16        1.83       12.12     11.28 o 
   6   1  16        3.69       -0.50     10.99 o 
   7   1  16        4.70       11.22     12.72 o 
   8   1  16        0.63       -5.91     12.99 o 
 -19   2  16       10.16        6.47     15.28 o 
 -18   2  16        4.82        2.73     11.74 o 
 -17   2  16       22.19       19.05     12.81 o 
 -16   2  16        4.55        8.16      9.67 o 
 -15   2  16        5.63        6.65      8.77 o 
 -14   2  16       79.54       86.73     14.25 o 
 -13   2  16        0.10       -1.06      6.91 o 
 -12   2  16       16.58       23.13      8.94 o 
 -11   2  16        4.39        5.59      7.01 o 
 -10   2  16        0.73        0.66      6.38 o 
  -9   2  16        0.07        0.28      6.14 o 
  -8   2  16      201.90      167.20     19.95 o 
  -7   2  16       72.36       75.58     14.41 o 
  -6   2  16      696.34      602.48     30.84 o 
  -5   2  16       19.70       23.13     12.42 o 
  -4   2  16       10.05       11.01      8.53 o 
  -3   2  16        0.15        0.72      5.61 o 
  -2   2  16       16.68       17.34      7.39 o 
  -1   2  16       67.24       65.40     11.43 o 
   0   2  16        8.57        8.22      7.08 o 
   1   2  16       45.69       40.99     12.69 o 
   2   2  16       85.94       91.22     17.23 o 
   3   2  16        3.84       -0.55      8.85 o 
   4   2  16        2.47        2.98     10.54 o 
   5   2  16       40.48       43.27     15.83 o 
   6   2  16       43.72       46.78     16.84 o 
   7   2  16        2.13        0.98     12.57 o 
 -17   3  16        9.66        1.90     13.80 o 
 -16   3  16        1.85        6.06     13.17 o 
 -15   3  16        0.63       -4.31      8.84 o 
 -14   3  16        0.39        0.23      8.35 o 
 -13   3  16        0.08        1.07     10.38 o 
 -12   3  16       10.94       18.55     10.06 o 
 -11   3  16       14.80       20.92      9.51 o 
 -10   3  16       32.92       23.70     11.58 o 
  -9   3  16       35.91       24.32     11.22 o 
  -8   3  16       14.24        9.29      9.77 o 
  -7   3  16        1.61        6.88      8.61 o 
  -6   3  16       13.93        9.03      9.31 o 
  -5   3  16       10.45       12.08      9.67 o 
  -4   3  16        5.18       -2.08      8.23 o 
  -3   3  16       77.02       82.40     16.91 o 
  -2   3  16       31.11       17.37     11.02 o 
  -1   3  16       61.99       55.54     14.58 o 
   0   3  16       18.38       13.35      9.45 o 
   1   3  16       52.12       54.78     12.72 o 
   2   3  16        0.45        3.31     10.50 o 
   3   3  16        0.41       -0.70     11.22 o 
   4   3  16        2.54        1.72     11.08 o 
   5   3  16       13.39        9.06     12.74 o 
   6   3  16        5.89       13.09     15.58 o 
 -14   4  16       52.07       54.17     15.31 o 
 -13   4  16        0.23       -3.45     12.20 o 
 -12   4  16        6.99       19.79     13.10 o 
 -11   4  16       41.23       32.22     15.25 o 
 -10   4  16        0.39        3.43     10.85 o 
  -9   4  16       28.67       27.54     13.83 o 
  -8   4  16       11.17       14.74     11.55 o 
  -7   4  16        0.76       -1.07     10.29 o 
  -6   4  16        0.61       -2.88      9.44 o 
  -5   4  16        3.10        7.12     10.36 o 
  -4   4  16        6.53       -1.34     10.06 o 
  -3   4  16        0.32       -3.12     10.34 o 
  -2   4  16        2.32        7.44     11.18 o 
  -1   4  16        1.23        4.98     11.02 o 
   0   4  16        3.37       12.42     12.00 o 
   1   4  16        5.57       -4.05     10.83 o 
   2   4  16       52.09       66.19     17.23 o 
   3   4  16       51.09       60.61     18.05 o 
  -9   5  16        1.36       -5.96     14.19 o 
  -8   5  16        3.51        1.97     13.30 o 
  -7   5  16        1.59       10.87     14.04 o 
  -6   5  16       11.08        3.96     13.07 o 
  -5   5  16       25.08       20.88     14.59 o 
  -4   5  16       19.23       21.17     14.38 o 
  -3   5  16       19.64       30.00     15.31 o 
  -2   5  16        0.17        2.23     13.20 o 
 -19   1  17       14.44       10.32     15.21 o 
 -18   1  17        2.68       -3.32     10.71 o 
 -17   1  17        7.20        7.72     11.91 o 
 -16   1  17      160.28      151.73     23.77 o 
 -15   1  17        7.68       14.14     11.93 o 
 -14   1  17      156.26      176.17     23.21 o 
 -13   1  17       17.67       18.88      9.28 o 
 -12   1  17       73.07       79.50     13.00 o 
 -11   1  17       13.68       12.38      7.77 o 
 -10   1  17        9.80        3.50      6.74 o 
  -9   1  17        1.83        9.54      7.12 o 
  -8   1  17      541.40      527.99     31.13 o 
  -7   1  17        8.64        5.96      7.71 o 
  -6   1  17       89.01       94.23     12.09 o 
  -5   1  17        3.77        1.44      5.78 o 
  -4   1  17        0.03       -0.57      5.45 o 
  -3   1  17       39.45       25.60      9.96 o 
  -2   1  17       33.86       31.36     10.24 o 
  -1   1  17      227.46      232.41     30.33 o 
   0   1  17        5.35       -1.92      7.42 o 
   1   1  17      111.47      113.58     19.20 o 
   2   1  17       10.24       12.93     10.29 o 
   3   1  17        7.47        6.85     10.05 o 
   4   1  17       10.59       10.57     11.95 o 
   5   1  17       68.48       80.02     19.13 o 
   6   1  17       10.33       13.85     13.86 o 
   7   1  17        5.87        6.00     15.03 o 
 -18   2  17       18.42       14.74     14.50 o 
 -17   2  17        0.77       -2.53     11.57 o 
 -16   2  17        0.39        4.65     10.36 o 
 -15   2  17       29.57       26.15     10.82 o 
 -14   2  17        4.03        3.25      8.46 o 
 -13   2  17       45.55       38.87     11.52 o 
 -12   2  17       35.52       35.36     10.50 o 
 -11   2  17       86.84       77.04     13.10 o 
 -10   2  17       92.94       99.56     14.17 o 
  -9   2  17        5.58        1.94      8.20 o 
  -8   2  17       24.80       26.71     11.06 o 
  -7   2  17      222.58      180.96     20.80 o 
  -6   2  17        0.51        0.92      8.04 o 
  -5   2  17       16.40        8.66      8.71 o 
  -4   2  17        0.55       -1.86      6.96 o 
  -3   2  17       26.58       27.37      8.99 o 
  -2   2  17        6.04        7.12      7.02 o 
  -1   2  17        0.72       -5.18      7.52 o 
   0   2  17       25.77       32.97     11.78 o 
   1   2  17        0.29       -4.02      8.55 o 
   2   2  17       34.02       40.69     13.94 o 
   3   2  17       13.53       12.72     12.08 o 
   4   2  17        5.18        9.59     12.18 o 
   5   2  17       11.86       11.38     13.52 o 
   6   2  17        0.99       -0.04     13.25 o 
 -16   3  17       13.96       17.88     12.33 o 
 -15   3  17        1.29        1.47     10.18 o 
 -14   3  17       19.88       36.51     12.67 o 
 -13   3  17       17.46       15.75     10.64 o 
 -12   3  17       10.82       17.51     10.42 o 
 -11   3  17       29.25       27.26     13.18 o 
 -10   3  17        4.75        2.74      9.96 o 
  -9   3  17       77.15       58.78     15.49 o 
  -8   3  17       53.18       51.96     14.56 o 
  -7   3  17        0.44       -0.64      8.70 o 
  -6   3  17        9.85       16.68     11.53 o 
  -5   3  17        0.12       -3.89      8.70 o 
  -4   3  17       46.80       49.98     14.52 o 
  -3   3  17        0.04        4.85      9.95 o 
  -2   3  17       17.12       14.35     11.17 o 
  -1   3  17        2.39        6.93     10.58 o 
   0   3  17        4.42       -3.24     10.25 o 
   1   3  17       14.01       21.37     13.83 o 
   2   3  17        8.98       10.44     12.96 o 
   3   3  17        5.86        8.47     12.37 o 
   4   3  17        2.66        5.44     12.64 o 
   5   3  17        1.29        0.09     15.16 o 
 -13   4  17        8.45       -0.88     14.59 o 
 -12   4  17        7.74        5.01     13.56 o 
 -11   4  17        1.20       -0.24     11.88 o 
 -10   4  17       14.68       12.70     13.25 o 
  -9   4  17        0.37       -2.18     11.26 o 
  -8   4  17       36.78       22.52     14.39 o 
  -7   4  17        0.34        3.48     11.50 o 
  -6   4  17       21.06       16.25     12.39 o 
  -5   4  17       69.66       57.74     16.68 o 
  -4   4  17       22.59       19.81     13.72 o 
  -3   4  17        5.65        7.70     12.34 o 
  -2   4  17        3.26       -1.01     11.06 o 
  -1   4  17        4.98       -1.90     10.58 o 
   0   4  17       21.20        6.49     11.66 o 
   1   4  17       13.69       -0.84     12.24 o 
   2   4  17        9.62       12.97     15.75 o 
 -19   0  18       11.52        7.66     21.47 o 
 -18   0  18        8.34        6.16     18.20 o 
 -17   0  18       39.91       19.70     21.10 o 
 -16   0  18       10.65       21.66     18.58 o 
 -15   0  18      117.30      139.18     31.95 o 
 -14   0  18       48.95       60.79     23.34 o 
 -13   0  18       20.81       31.18     19.05 o 
 -12   0  18       19.58       30.62     18.11 o 
 -11   0  18       31.30       31.19     18.39 o 
 -10   0  18       45.23       77.50     22.13 o 
  -9   0  18        0.38       -0.05      8.09 o 
  -8   0  18       14.37       10.26      8.85 o 
  -7   0  18      842.45      794.47     34.02 o 
  -6   0  18       34.42       54.72     18.39 o 
  -5   0  18       64.99       91.89     22.41 o 
  -4   0  18       21.19       25.12     14.19 o 
  -3   0  18      103.75      114.80     24.75 o 
  -2   0  18       29.87       27.45     14.38 o 
  -1   0  18        1.80       -1.40     10.18 o 
   0   0  18       22.20       14.94     14.94 o 
   1   0  18       43.28       37.72     18.21 o 
   2   0  18        2.50        5.60     14.28 o 
   3   0  18        5.50        8.59     16.80 o 
   4   0  18        3.94       -0.75     16.43 o 
   5   0  18      100.31      117.96     33.16 o 
   6   0  18       21.17       27.45     26.14 o 
 -18   1  18        0.83        1.42     12.49 o 
 -17   1  18        7.28       18.61     13.20 o 
 -16   1  18       35.91       36.91     15.41 o 
 -15   1  18        9.75       11.68     12.15 o 
 -14   1  18        2.19        3.77     10.32 o 
 -13   1  18        3.15        4.67      9.03 o 
 -12   1  18        6.09       10.21      8.37 o 
 -11   1  18       44.09       42.47     11.05 o 
 -10   1  18       17.13       17.49      8.41 o 
  -9   1  18      169.22      170.15     16.37 o 
  -8   1  18       77.11       84.92     18.31 o 
  -7   1  18       46.04       45.45     12.78 o 
  -6   1  18       75.14       68.44     11.77 o 
  -5   1  18       25.49       22.35      8.36 o 
  -4   1  18        0.98        0.53      7.95 o 
  -3   1  18       64.12       71.56     14.77 o 
  -2   1  18       37.34       36.87     12.35 o 
  -1   1  18       63.01       52.57     14.10 o 
   0   1  18       14.20       11.05     10.22 o 
   1   1  18       15.63       17.15     11.58 o 
   2   1  18        6.61        7.94     15.96 o 
   3   1  18        0.11        6.83     11.41 o 
   4   1  18       30.91       27.92     14.82 o 
   5   1  18       11.58        0.90     13.00 o 
   6   1  18        6.42        0.30     15.97 o 
 -17   2  18       18.76       21.33     14.45 o 
 -16   2  18       64.12       68.88     16.54 o 
 -15   2  18       19.54       14.04     10.94 o 
 -14   2  18        0.21        8.58      9.15 o 
 -13   2  18       17.01       21.26     10.34 o 
 -12   2  18        4.41        0.98      8.11 o 
 -11   2  18       27.25       29.53     10.64 o 
 -10   2  18      100.85      106.70     23.58 o 
  -9   2  18       78.25       59.69     14.93 o 
  -8   2  18       12.00       21.36     11.28 o 
  -7   2  18       16.41       22.99     11.13 o 
  -6   2  18        1.16       -0.85      8.03 o 
  -5   2  18       14.24        6.39      8.91 o 
  -4   2  18        3.19       -2.73      8.81 o 
  -3   2  18       20.61       12.37     14.89 o 
  -2   2  18       16.74       20.69     11.88 o 
  -1   2  18        5.89       10.98     10.38 o 
   0   2  18       11.09        2.78     10.47 o 
   1   2  18        7.07        5.47     11.81 o 
   2   2  18       59.44       62.59     17.21 o 
   3   2  18        0.40        6.48     12.80 o 
   4   2  18       10.09        4.73     13.65 o 
   5   2  18        1.17        6.64     15.67 o 
 -15   3  18       51.13       55.06     14.84 o 
 -14   3  18       48.16       44.69     13.30 o 
 -13   3  18        8.52        8.86     12.57 o 
 -12   3  18        2.77        1.85     11.35 o 
 -11   3  18        0.05        5.12     12.23 o 
 -10   3  18       27.54       24.91     13.32 o 
  -9   3  18        6.82        3.12     10.83 o 
  -8   3  18       24.77       26.93     13.46 o 
  -7   3  18        0.00        2.29     10.86 o 
  -6   3  18        1.35       -2.68     10.19 o 
  -5   3  18       43.94       37.18     14.17 o 
  -4   3  18        0.01       -1.22     10.86 o 
  -3   3  18       84.86       99.12     28.02 o 
  -2   3  18       31.16       34.78     14.37 o 
  -1   3  18        0.88        5.62     11.76 o 
   0   3  18        0.00      -10.36     14.56 o 
   1   3  18        9.97       22.69     18.11 o 
   2   3  18       14.79       26.00     16.65 o 
   3   3  18       14.73       23.93     16.84 o 
 -12   4  18       97.57       94.98     23.41 o 
 -11   4  18       25.39       30.67     17.95 o 
 -10   4  18        5.64        8.28     13.46 o 
  -9   4  18        7.91       21.12     14.40 o 
  -8   4  18        0.44       -0.60     11.59 o 
  -7   4  18        4.37        1.49     12.31 o 
  -6   4  18        0.06       -5.80     10.83 o 
  -5   4  18        0.89        1.53     11.08 o 
  -4   4  18       10.88       17.10     13.43 o 
  -3   4  18        6.10       -0.53     12.55 o 
  -2   4  18        5.82        2.64     12.10 o 
  -1   4  18        1.44        0.61     11.48 o 
 -18   1  19        3.31        2.66     15.05 o 
 -17   1  19       39.62       26.37     14.86 o 
 -16   1  19       37.43       45.43     16.24 o 
 -15   1  19        2.62        1.81     11.94 o 
 -14   1  19        9.63        7.78     11.74 o 
 -13   1  19       45.18       46.69     16.01 o 
 -12   1  19       33.19       30.92     11.34 o 
 -11   1  19        9.88        5.68      8.28 o 
 -10   1  19        1.66        7.14      8.45 o 
  -9   1  19       19.27       15.19     10.16 o 
  -8   1  19      546.22      469.21     47.42 o 
  -7   1  19       37.10       47.72     13.87 o 
  -6   1  19      170.04      181.58     21.18 o 
  -5   1  19        5.13        4.43      9.74 o 
  -4   1  19       27.99       24.44     11.18 o 
  -3   1  19        9.85        5.67      9.39 o 
  -2   1  19       11.51       11.40     10.34 o 
  -1   1  19       45.53       49.47     14.65 o 
   0   1  19       23.82       14.71     12.15 o 
   1   1  19        2.60       -0.08     10.72 o 
   2   1  19       21.35       10.16     13.51 o 
   3   1  19        1.50        0.04     13.74 o 
   4   1  19        2.01        6.39     16.26 o 
 -16   2  19        1.60        1.43     11.90 o 
 -15   2  19        1.09       -1.19      9.59 o 
 -14   2  19        5.53        4.41     10.67 o 
 -13   2  19       22.84       30.56     11.49 o 
 -12   2  19       35.98       48.80     15.35 o 
 -11   2  19       25.72       22.92     12.49 o 
 -10   2  19       13.40       12.72     11.63 o 
  -9   2  19       29.03       23.47     12.65 o 
  -8   2  19        6.99        7.23     10.74 o 
  -7   2  19      149.37      137.98     23.87 o 
  -6   2  19        4.75       -2.35      9.71 o 
  -5   2  19        9.17       18.24     11.70 o 
  -4   2  19       14.32       18.14     12.26 o 
  -3   2  19        9.39        9.62     17.18 o 
  -2   2  19        5.83       14.84     13.13 o 
  -1   2  19       17.49       11.92     12.43 o 
   0   2  19        2.74        3.51     12.27 o 
   1   2  19        4.49        5.62     12.51 o 
   2   2  19        0.09       -8.40     12.31 o 
   3   2  19        0.02        4.03     14.83 o 
 -14   3  19        0.02        6.02     14.75 o 
 -13   3  19       34.29       41.61     17.24 o 
 -12   3  19        3.05       -0.28     11.30 o 
 -11   3  19       26.90       27.76     15.01 o 
 -10   3  19        3.44       -0.61     11.29 o 
  -9   3  19        2.84        0.57     10.84 o 
  -8   3  19        0.58        0.14     11.35 o 
  -7   3  19        4.25        3.70     11.31 o 
  -6   3  19        2.57        4.32     11.18 o 
  -5   3  19       71.85       59.73     16.86 o 
  -4   3  19       11.51        9.64     12.73 o 
  -3   3  19       23.95       33.11     15.87 o 
  -2   3  19        2.29       -3.08     16.06 o 
  -1   3  19       29.31       41.55     23.25 o 
   0   3  19        7.90       -1.31     18.77 o 
   1   3  19        0.11        5.60     20.44 o 
  -9   4  19        1.19       -3.01     14.35 o 
  -8   4  19       11.14        7.71     15.07 o 
  -7   4  19        2.35        2.71     14.85 o 
  -6   4  19        2.37        2.63     14.43 o 
  -5   4  19        0.33       -1.11     12.66 o 
  -4   4  19       11.07        2.05     14.50 o 
 -17   0  20      156.37      179.18     38.49 o 
 -16   0  20       20.50        9.71     18.49 o 
 -15   0  20        9.16       17.83     18.58 o 
 -14   0  20       14.01       18.58     20.45 o 
 -13   0  20        7.06       14.75     18.86 o 
 -12   0  20        2.67        4.85     16.80 o 
 -11   0  20        4.47        4.67     17.27 o 
 -10   0  20      268.34      263.62     36.55 o 
  -8   0  20        9.80        9.15     16.24 o 
  -7   0  20       61.38       63.87     20.82 o 
  -6   0  20       18.99       29.04     17.37 o 
  -5   0  20       30.03       41.92     20.26 o 
  -4   0  20        0.65        6.81     13.54 o 
  -3   0  20       61.85       94.13     26.89 o 
  -2   0  20       33.30       25.40     21.20 o 
  -1   0  20       62.16       85.17     26.80 o 
   0   0  20        0.72       -0.65     16.71 o 
   1   0  20       63.90       51.64     24.56 o 
   2   0  20       29.66       46.96     26.14 o 
   3   0  20        1.82        3.55     23.53 o 
 -17   1  20        0.02       -2.93     12.97 o 
 -16   1  20        0.93       -1.74     11.62 o 
 -15   1  20       49.86       39.91     15.63 o 
 -14   1  20       40.07       50.39     16.66 o 
 -13   1  20        0.01        4.76     12.71 o 
 -12   1  20       11.05        9.28     12.68 o 
 -11   1  20       40.93       41.77     14.92 o 
 -10   1  20       29.51       15.97     12.27 o 
  -9   1  20        9.11        1.28     10.81 o 
  -8   1  20       76.01       73.39     16.65 o 
  -7   1  20      127.61      124.71     27.56 o 
  -6   1  20        0.60       -1.87     14.75 o 
  -5   1  20        2.05        3.14     10.82 o 
  -4   1  20        7.65        3.64     15.31 o 
  -3   1  20        1.20       -2.12     10.06 o 
  -2   1  20        3.60       -3.13     10.83 o 
  -1   1  20        0.37        5.97     11.60 o 
   0   1  20       46.67       57.46     17.98 o 
   1   1  20        3.17        3.88     13.53 o 
   2   1  20        1.26        5.90     15.73 o 
   3   1  20        8.59        2.24     23.34 o 
 -15   2  20        4.96       -4.16     11.81 o 
 -14   2  20        1.99        2.90     11.24 o 
 -13   2  20       16.28       13.86     12.68 o 
 -12   2  20        3.64       -0.97     11.59 o 
 -11   2  20        1.07       -1.86     10.95 o 
 -10   2  20        7.09        9.20     12.30 o 
  -9   2  20       16.26       27.28     14.16 o 
  -8   2  20        0.68        7.39     11.55 o 
  -7   2  20       12.45       20.91     13.37 o 
  -6   2  20       22.52       13.21     13.24 o 
  -5   2  20       25.16       27.64     18.77 o 
  -4   2  20       53.82       32.31     21.66 o 
  -3   2  20        3.68        1.59     17.74 o 
  -2   2  20       15.49       22.78     20.91 o 
  -1   2  20        2.72        1.94     14.05 o 
   0   2  20       15.46        7.93     15.51 o 
   1   2  20        4.23        5.20     15.82 o 
 -13   3  20        2.34       10.05     15.59 o 
 -12   3  20       12.60        9.35     14.38 o 
 -11   3  20        3.06        3.37     12.94 o 
 -10   3  20        1.85        0.28     12.57 o 
  -9   3  20        0.55        4.32     13.14 o 
  -8   3  20        5.54       13.09     13.54 o 
  -7   3  20        3.85       -1.21     12.37 o 
  -6   3  20        2.23        3.42     12.49 o 
  -5   3  20       17.17       18.84     13.73 o 
  -4   3  20       43.78       34.03     15.81 o 
  -3   3  20        0.05       -5.79     22.03 o 
  -2   3  20        1.14       -9.62     23.43 o 
  -1   3  20        1.45       -1.87     24.83 o 
 -15   1  21        3.44        2.74     12.06 o 
 -14   1  21        9.29        2.42     13.21 o 
 -13   1  21        0.28       -4.15     11.66 o 
 -12   1  21       26.65       27.45     21.01 o 
 -11   1  21       23.80       20.46     14.43 o 
 -10   1  21        3.19        2.58     12.03 o 
  -9   1  21       41.49       30.85     14.49 o 
  -8   1  21        6.46        9.43     16.90 o 
  -7   1  21        0.12        8.87     18.39 o 
  -6   1  21       11.33       19.23     18.67 o 
  -5   1  21        1.50       12.32     18.02 o 
  -4   1  21        0.52       -3.39     12.36 o 
  -3   1  21        0.00       -6.08     12.47 o 
  -2   1  21       12.45        9.41     13.88 o 
  -1   1  21        0.01       -4.55     12.74 o 
   0   1  21        0.19        4.66     15.48 o 
   1   1  21        0.47        1.21     17.11 o 
 -14   2  21       12.68       11.24     16.35 o 
 -13   2  21        0.10       -3.30     12.98 o 
 -12   2  21        2.53        4.77     13.31 o 
 -11   2  21        0.03       -4.62     11.74 o 
 -10   2  21        2.09       -4.08     12.56 o 
  -9   2  21        5.11        4.08     12.64 o 
  -8   2  21        7.18        0.98     12.08 o 
  -7   2  21        0.58        6.02     12.42 o 
  -6   2  21       11.96        7.00     19.23 o 
  -5   2  21       14.32        8.50     20.73 o 
  -4   2  21        4.80        5.97     21.29 o 
  -3   2  21       31.70       37.25     25.77 o 
  -2   2  21       16.30        6.07     24.09 o 
  -1   2  21       56.01       65.55     32.78 o 
 -10   3  21       20.42       28.75     17.38 o 
  -9   3  21        0.79       -6.05     13.23 o 
  -8   3  21        8.91       10.55     14.42 o 
  -7   3  21        9.10        4.50     13.74 o 
  -6   3  21        3.46        1.86     13.95 o 
  -5   3  21       18.75       28.87     20.29 o 
 -14   0  22       14.81       25.21     21.38 o 
 -13   0  22        1.41        0.00     16.15 o 
  -7   0  22      110.08      108.07     32.22 o 
  -6   0  22        5.01        5.69     19.60 o 
  -5   0  22        1.17       -8.12     17.55 o 
  -4   0  22       40.07       27.73     21.10 o 
  -3   0  22        1.69        0.19     19.23 o 
  -2   0  22       15.44        7.19     23.34 o 
  -1   0  22        9.52       19.42     26.51 o 
 -13   1  22       13.41       20.54     18.86 o 
 -12   1  22        2.21        3.36     17.64 o 
 -11   1  22       68.19       81.62     26.89 o 
 -10   1  22       47.56       47.63     17.95 o 
  -9   1  22        6.05        6.72     19.04 o 
  -8   1  22       33.46       28.85     22.78 o 
  -7   1  22       20.66       14.38     21.66 o 
  -6   1  22        3.99        0.65     18.11 o 
  -5   1  22        4.88       -4.29     18.67 o 
  -4   1  22        0.18       13.26     20.72 o 
  -3   1  22        0.59        1.37     14.81 o 
  -2   1  22        0.52       -2.34     15.21 o 
 -11   2  22       10.35       11.31     14.65 o 
 -10   2  22        7.47       15.43     14.46 o 
  -9   2  22       40.35       34.78     16.85 o 
  -8   2  22        0.40       -3.45     20.16 o 
  -7   2  22       16.58       12.51     24.65 o 
  -6   2  22        9.77       -0.65     23.53 o 
  -5   2  22        2.63       24.65     26.05 o 
  -4   2  22        0.26        5.51     24.83 o 
 -10   1  23        9.70        4.76     28.47 o 
  -9   1  23        6.89        8.31     25.21 o 
  -8   1  23        0.02       -3.27     21.10 o 
  -7   1  23       26.87       33.80     26.42 o 
  -6   1  23       29.61       37.53     28.48 o 
                                                 
